# Supplementary material for: N′-(3,4-Dihydroxy­benzyl­idene)acetohydrazide
Source: Acta Crystallogr Sect E Struct Rep Online. 2009 Aug 8;65(Pt 9):o2097. doi: 10.1107/S1600536809030712 (PMC2970026; doi:10.1107/S1600536809030712)
Supplement: Supplementary file 2 [file e-65-o2097-Isup2.hkl]

#
# h,k,l, Fc-squared, Fo-squared, sigma(Fo-squared) and status flag
#
data_I
_shelx_title ' 2m in P 1 21/c 1'
_shelx_refln_list_code          4
_shelx_F_calc_maximum      155.93
_exptl_crystal_F_000       408.00
_reflns_d_resolution_high  0.7712
 
loop_
 _symmetry_equiv_pos_as_xyz
 'x, y, z'
 '-x, y+1/2, -z+1/2'
 '-x, -y, -z'
 'x, -y-1/2, z-1/2'
 
_cell_length_a    10.5978
_cell_length_b     8.5017
_cell_length_c    10.6205
_cell_angle_alpha  90.000
_cell_angle_beta  107.232
_cell_angle_gamma  90.000
 
_shelx_F_squared_multiplier     1.000
 
loop_
 _refln_index_h
 _refln_index_k
 _refln_index_l
 _refln_F_squared_calc
 _refln_F_squared_meas
 _refln_F_squared_sigma
 _refln_observed_status
   1   0   0       11.80       15.15      0.68 o
   2   0   0      297.11      263.51     16.06 o
   3   0   0      136.22      147.35      5.64 o
   4   0   0      869.94      859.79     13.78 o
   5   0   0      262.89      234.65      3.77 o
   6   0   0      243.38      208.72      3.41 o
   7   0   0       23.50       21.04      1.69 o
   8   0   0      265.07      258.84      3.48 o
   9   0   0      203.14      202.58      3.10 o
  10   0   0      357.69      377.09      6.46 o
  11   0   0        9.26        8.71      1.82 o
   1   1   0     1677.51     1684.18     16.71 o
   2   1   0     3335.32     3328.53     34.09 o
   3   1   0      465.45      459.68      4.28 o
   4   1   0      109.51      124.34      1.77 o
   5   1   0      699.97      743.59      6.26 o
   6   1   0      633.63      620.82     13.09 o
   7   1   0       14.36       12.75      0.48 o
   8   1   0        4.56        5.93      0.62 o
   9   1   0       13.08       11.37      0.63 o
  10   1   0       12.41       15.62      0.99 o
  11   1   0      410.19      432.27      6.91 o
  12   1   0        6.23        4.86      1.78 o
   0   2   0     2238.82     2351.22     40.59 o
   1   2   0      471.18      493.21      4.84 o
   2   2   0     1242.86     1234.65     11.25 o
   3   2   0     2210.16     2194.46     18.53 o
   4   2   0      995.12      984.48      7.48 o
   5   2   0      548.58      548.15      4.56 o
   6   2   0      774.05      786.05      5.93 o
   7   2   0        0.26        0.98      0.27 o
   8   2   0        2.34        2.16      0.49 o
   9   2   0        0.56        0.12      0.42 o
  10   2   0        2.32        1.75      0.65 o
  11   2   0        0.76        1.97      0.68 o
  12   2   0       11.27       11.99      1.23 o
   1   3   0      140.77      136.24      1.72 o
   2   3   0      327.86      347.41      3.56 o
   3   3   0      120.63      107.73      3.19 o
   4   3   0       54.36       55.47      0.95 o
   5   3   0       64.63       82.62      1.23 o
   6   3   0       43.94       39.17      0.90 o
   7   3   0       42.18       45.06      1.02 o
   8   3   0      110.11      109.02      1.99 o
   9   3   0       12.56       12.01      0.93 o
  10   3   0        1.00        0.70      0.55 o
  11   3   0        3.61        1.62      0.88 o
  12   3   0        0.22       -1.16      1.24 o
   0   4   0       26.47       29.85      1.15 o
   1   4   0     2880.13     3042.76     25.70 o
   2   4   0      423.66      422.04      3.72 o
   3   4   0      103.96       94.92      1.45 o
   4   4   0        0.18        0.15      0.25 o
   5   4   0      234.55      240.25      5.02 o
   6   4   0       91.16       95.20      1.61 o
   7   4   0      580.19      567.21      6.68 o
   8   4   0       87.82       87.48      3.66 o
   9   4   0        0.13       -0.43      0.47 o
  10   4   0       10.14        7.74      0.93 o
  11   4   0        9.59       10.89      1.52 o
  12   4   0        7.35       11.40      1.79 o
   1   5   0       75.89       70.48      1.20 o
   2   5   0       31.97       27.58      0.73 o
   3   5   0      400.92      412.98      3.62 o
   4   5   0       30.30       27.56      0.90 o
   5   5   0      234.24      220.76      2.78 o
   6   5   0       18.21       17.54      1.02 o
   7   5   0        1.91        3.18      0.64 o
   8   5   0       85.19       82.32      3.44 o
   9   5   0       15.11       12.67      1.12 o
  10   5   0       70.33       65.05      2.22 o
  11   5   0        4.02        4.58      1.34 o
   0   6   0      280.72      297.71      5.32 o
   1   6   0      253.19      270.45      2.62 o
   2   6   0      462.46      441.15      3.97 o
   3   6   0      366.03      349.26      3.86 o
   4   6   0       95.90       95.29      1.95 o
   5   6   0        4.63        3.63      1.06 o
   6   6   0       10.85       12.00      0.98 o
   7   6   0       68.05       69.91      2.06 o
   8   6   0      137.11      128.36      2.94 o
   9   6   0        7.13        7.96      1.49 o
  10   6   0       33.03       40.29      3.81 o
  11   6   0        2.04       -0.92      4.25 o
   1   7   0      125.56      114.31      1.76 o
   2   7   0      187.67      192.62      2.74 o
   3   7   0       11.27       12.08      0.88 o
   4   7   0      147.09      149.46      4.15 o
   5   7   0        8.33        8.86      1.28 o
   6   7   0       40.24       41.42      1.70 o
   7   7   0        7.98        6.54      1.06 o
   8   7   0       80.92       74.53      2.35 o
   9   7   0       25.85       24.01      2.45 o
  10   7   0        6.07        5.94      1.73 o
   0   8   0       72.06       70.18      3.24 o
   1   8   0        0.46        1.39      0.58 o
   2   8   0       39.80       39.30      2.18 o
   3   8   0       21.01       22.95      1.35 o
   4   8   0        0.69        0.26      0.65 o
   5   8   0       22.57       20.92      1.36 o
   6   8   0      235.12      256.76      4.80 o
   7   8   0       16.21       14.92      1.33 o
   8   8   0       38.83       36.08      2.85 o
   9   8   0        0.06       -0.40      1.56 o
   1   9   0        2.32        1.69      1.30 o
   2   9   0       91.62       89.44      5.46 o
   3   9   0       20.58       21.57      2.26 o
   4   9   0       43.68       42.74      1.86 o
   5   9   0       51.65       46.21      3.40 o
   6   9   0       27.66       25.12      4.13 o
   7   9   0        0.08       -0.65      1.20 o
   1  10   0       27.09       36.43      3.87 o
   2  10   0        0.00        0.57      1.27 o
   3  10   0        1.79        1.33      2.94 o
   4  10   0        5.69        8.90      1.44 o
   5  10   0        0.00        0.06      1.27 o
 -13   1   1       24.32       26.05      3.15 o
 -12   1   1        0.98        0.89      0.98 o
 -11   1   1        0.65        0.49      0.56 o
 -10   1   1        0.13        0.03      0.41 o
  -9   1   1       48.84       54.06      1.55 o
  -8   1   1      103.52      102.12      1.85 o
  -7   1   1       20.46       22.59      0.60 o
  -6   1   1       40.46       41.67      0.79 o
  -5   1   1      327.61      331.73      3.21 o
  -4   1   1      591.69      589.95      5.52 o
  -3   1   1      836.33      781.71      6.95 o
  -2   1   1      135.99      190.97      1.98 o
  -1   1   1       10.91        6.21      0.21 o
   0   1   1     1798.85     1760.09     21.37 o
   1   1   1       51.90       53.01      0.82 o
   2   1   1        5.60        4.48      0.29 o
   3   1   1      662.41      698.27      6.24 o
   4   1   1       26.64       26.19      0.78 o
   5   1   1      332.83      321.48      3.11 o
   6   1   1      343.03      358.77      3.26 o
   7   1   1      165.77      156.23      1.90 o
   8   1   1        1.44        1.77      0.30 o
   9   1   1       89.20       89.74      2.10 o
  10   1   1       81.27       85.80      3.25 o
  11   1   1       16.30       16.28      1.38 o
 -13   2   1        7.77        8.20      2.16 o
 -12   2   1        0.19       -0.21      0.84 o
 -11   2   1        2.25        1.32      0.63 o
 -10   2   1        0.10        0.44      0.44 o
  -9   2   1       35.33       36.38      1.05 o
  -8   2   1       32.02       31.74      1.05 o
  -7   2   1       73.43       68.87      1.23 o
  -6   2   1      288.69      322.83      3.07 o
  -5   2   1       81.64       92.26      1.17 o
  -4   2   1      519.17      502.66      4.45 o
  -3   2   1     1506.89     1525.33     14.71 o
  -2   2   1     2333.84     2314.00     19.54 o
  -1   2   1     5387.18     5186.34     42.77 o
   0   2   1      273.38      232.92      2.64 o
   1   2   1      127.91      135.14      1.53 o
   2   2   1      598.36      586.28      7.14 o
   3   2   1      890.52      974.54      8.61 o
   4   2   1       75.16       73.84      1.31 o
   5   2   1      544.22      503.44      4.26 o
   6   2   1      173.49      179.48      1.97 o
   7   2   1      102.92      105.99      2.10 o
   8   2   1        0.92        1.34      0.46 o
   9   2   1       32.03       29.01      1.23 o
  10   2   1       39.31       37.48      1.48 o
  11   2   1      211.25      228.31      3.93 o
  12   2   1       76.95       84.22      3.57 o
 -12   3   1       20.24       22.31      2.91 o
 -11   3   1        4.47        5.28      0.86 o
 -10   3   1       16.00       16.71      1.31 o
  -9   3   1       19.34       18.29      0.95 o
  -8   3   1        0.90        0.60      0.35 o
  -7   3   1       26.32       30.57      0.89 o
  -6   3   1        7.38        6.87      0.48 o
  -5   3   1       36.31       45.45      0.97 o
  -4   3   1       74.57       69.76      1.77 o
  -3   3   1       12.72       10.08      0.45 o
  -2   3   1       92.65       87.70      1.32 o
  -1   3   1        8.09        8.60      0.56 o
   0   3   1       11.82       13.72      0.73 o
   1   3   1      967.65     1038.30      9.31 o
   2   3   1      586.42      565.76      5.35 o
   3   3   1        5.55        5.65      0.35 o
   4   3   1      510.19      564.48      4.70 o
   5   3   1      178.88      202.36      2.39 o
   6   3   1      182.48      172.33      2.17 o
   7   3   1        1.46        0.53      0.63 o
   8   3   1        2.52        1.01      0.47 o
   9   3   1        2.06        2.13      1.25 o
  10   3   1       28.95       32.56      1.49 o
  11   3   1       17.46       20.01      1.63 o
  12   3   1        1.01        1.14      1.07 o
 -12   4   1       31.52       30.69      2.84 o
 -11   4   1        5.44        4.02      1.28 o
 -10   4   1        3.38        3.68      0.75 o
  -9   4   1        1.21        1.64      0.59 o
  -8   4   1       50.39       43.11      1.32 o
  -7   4   1      123.98      118.59      1.89 o
  -6   4   1        0.91        1.28      0.35 o
  -5   4   1       12.28       11.79      0.58 o
  -4   4   1      176.78      153.80      1.73 o
  -3   4   1      576.54      606.69      6.65 o
  -2   4   1      112.34      122.79      1.64 o
  -1   4   1       18.85       18.76      0.68 o
   0   4   1      623.17      670.01      5.85 o
   1   4   1       25.99       37.09      1.00 o
   2   4   1       73.25       78.35      1.17 o
   3   4   1      104.75      128.97      1.61 o
   4   4   1       90.45       90.31      1.34 o
   5   4   1      184.98      180.65      2.31 o
   6   4   1      117.56      123.27      2.36 o
   7   4   1       17.85       13.96      0.94 o
   8   4   1        6.29        7.07      0.78 o
   9   4   1       84.17       81.04      3.14 o
  10   4   1        2.10        1.68      0.73 o
  11   4   1       18.57       15.85      1.93 o
 -11   5   1       50.48       47.23      3.00 o
 -10   5   1        0.01       -0.58      0.65 o
  -9   5   1      101.16      100.70      2.51 o
  -8   5   1       66.35       62.06      1.88 o
  -7   5   1      163.61      161.62      2.45 o
  -6   5   1       58.27       56.32      1.35 o
  -5   5   1        5.71        5.10      0.58 o
  -4   5   1       40.26       45.30      1.07 o
  -3   5   1      124.22      126.48      1.63 o
  -2   5   1      194.09      220.31      2.43 o
  -1   5   1      332.05      381.98      3.38 o
   0   5   1       99.30       90.50      1.30 o
   1   5   1      131.41      150.72      1.77 o
   2   5   1       14.25       21.07      0.85 o
   3   5   1       32.56       33.54      0.96 o
   4   5   1       35.69       32.16      0.96 o
   5   5   1       23.47       20.48      1.05 o
   6   5   1       32.76       27.77      1.24 o
   7   5   1       98.70      105.46      2.41 o
   8   5   1        1.60        1.62      1.00 o
   9   5   1       42.92       40.70      1.74 o
  10   5   1        9.25       10.46      1.27 o
  11   5   1       13.71       13.98      3.70 o
 -11   6   1       11.58        9.01      1.85 o
 -10   6   1        7.93        5.40      1.49 o
  -9   6   1       55.35       55.68      2.06 o
  -8   6   1        1.81        1.51      0.65 o
  -7   6   1       71.02       72.19      2.33 o
  -6   6   1       67.21       63.29      1.88 o
  -5   6   1      164.87      160.94      2.46 o
  -4   6   1      193.08      186.36      2.63 o
  -3   6   1       22.80       19.83      1.11 o
  -2   6   1       88.76       94.32      1.85 o
  -1   6   1        2.40        1.52      0.34 o
   0   6   1        4.21        5.01      0.44 o
   1   6   1      241.03      241.10      2.43 o
   2   6   1       40.02       36.71      0.96 o
   3   6   1      230.20      214.95      3.38 o
   4   6   1      405.51      395.35      5.20 o
   5   6   1      192.85      185.68      3.28 o
   6   6   1      521.90      520.94      6.65 o
   7   6   1       62.55       60.92      1.97 o
   8   6   1      135.38      132.94      4.15 o
   9   6   1        4.03        2.19      0.81 o
  10   6   1        0.22        0.63      1.09 o
 -10   7   1       25.89       22.26      2.56 o
  -9   7   1       57.80       59.84      3.37 o
  -8   7   1       91.20       94.54      2.66 o
  -7   7   1        7.29        7.76      0.94 o
  -6   7   1        7.32        6.84      0.92 o
  -5   7   1      304.87      291.42      4.52 o
  -4   7   1        3.55        2.47      0.58 o
  -3   7   1      189.89      196.02      2.96 o
  -2   7   1        9.87       11.34      0.77 o
  -1   7   1      298.22      283.40      3.26 o
   0   7   1       50.26       56.89      1.66 o
   1   7   1        4.65        5.43      0.54 o
   2   7   1       91.90       94.70      2.22 o
   3   7   1      731.19      687.79      8.05 o
   4   7   1        1.35        0.98      0.57 o
   5   7   1       20.56       19.73      1.25 o
   6   7   1       53.02       56.14      1.95 o
   7   7   1        3.14        1.75      0.70 o
   8   7   1        0.72        0.12      0.72 o
   9   7   1       10.13       14.60      2.28 o
  -9   8   1        8.20        7.93      1.78 o
  -8   8   1       77.89       95.58      4.27 o
  -7   8   1        1.22        1.25      0.74 o
  -6   8   1       26.40       27.88      1.56 o
  -5   8   1      170.07      176.03      3.54 o
  -4   8   1        0.16        0.48      0.71 o
  -3   8   1       36.38       32.95      1.29 o
  -2   8   1       35.08       32.04      1.30 o
  -1   8   1       53.63       50.90      1.48 o
   0   8   1       31.27       35.26      1.78 o
   1   8   1      282.65      269.99      4.25 o
   2   8   1      329.83      323.38      4.85 o
   3   8   1       80.38       74.84      2.19 o
   4   8   1       17.85       21.07      1.36 o
   5   8   1       32.80       31.52      1.59 o
   6   8   1       24.05       24.23      1.75 o
   7   8   1        0.63        1.32      1.04 o
   8   8   1        1.10       -0.34      1.09 o
  -7   9   1        0.19        0.41      1.16 o
  -6   9   1        7.84        8.44      1.76 o
  -5   9   1        4.85        3.27      0.88 o
  -4   9   1        6.10        5.90      1.18 o
  -3   9   1       23.83       22.27      1.45 o
  -2   9   1       92.58       90.19      2.51 o
  -1   9   1       18.20       17.25      2.00 o
   0   9   1        2.50        3.40      1.41 o
   1   9   1        0.30        0.19      1.25 o
   2   9   1       20.12       23.79      2.01 o
   3   9   1       38.22       35.77      1.81 o
   4   9   1        0.38       -0.10      0.67 o
   5   9   1        5.96        5.04      0.98 o
   6   9   1       69.94       76.46      3.87 o
   7   9   1        0.41        2.44      2.15 o
  -5  10   1        3.25        2.02      1.72 o
  -4  10   1        0.04        0.49      0.91 o
  -3  10   1        1.29        2.10      1.27 o
   0  10   1       33.27       31.10      3.71 o
   1  10   1        4.46        5.47      1.66 o
   2  10   1        6.16        4.31      1.71 o
   3  10   1        0.83        0.29      1.29 o
   4  10   1        1.52        2.39      1.39 o
   5  10   1       48.28       51.89      3.50 o
 -13   0   2      225.80      248.42      8.81 o
 -12   0   2       83.91       93.96      3.65 o
 -11   0   2        6.39        6.48      1.52 o
 -10   0   2        0.12       -0.12      1.37 o
  -9   0   2      264.92      254.34      4.82 o
  -8   0   2      107.76      119.06      3.04 o
  -7   0   2      343.75      352.19      4.22 o
  -6   0   2       16.90       18.88      0.85 o
  -5   0   2      219.85      232.64      3.25 o
  -4   0   2      818.99      867.80     11.08 o
  -3   0   2    24312.86    23041.94    269.08 o
  -2   0   2     1408.72     1393.15     16.87 o
  -1   0   2     2158.67     2141.80     31.05 o
   0   0   2     2990.44     2904.68     41.77 o
   1   0   2      186.04      188.78      2.77 o
   2   0   2      125.24      137.35      2.59 o
   3   0   2      306.78      355.75      4.91 o
   4   0   2      317.31      316.11      3.96 o
   5   0   2      595.28      556.77      7.64 o
   6   0   2       22.16       27.94      1.36 o
   7   0   2        0.14       -0.02      0.33 o
   8   0   2      123.68      125.89      2.96 o
   9   0   2      785.86      803.26     13.58 o
  10   0   2        2.57        1.91      0.96 o
 -13   1   2       21.60       22.41      3.32 o
 -12   1   2        3.64        3.27      0.79 o
 -11   1   2       23.98       22.42      1.14 o
 -10   1   2       23.82       22.74      0.91 o
  -9   1   2        3.56        4.52      0.51 o
  -8   1   2       70.39       78.11      1.38 o
  -7   1   2      141.12      143.31      1.71 o
  -6   1   2        0.93        0.73      0.23 o
  -5   1   2       78.56       76.75      1.12 o
  -4   1   2       92.78       84.25      1.96 o
  -3   1   2     3628.93     3685.50     31.67 o
  -2   1   2    20854.32    21245.61   1218.10 o
  -1   1   2      319.77      317.89      3.36 o
   0   1   2      159.01      160.22      2.51 o
   1   1   2      388.98      359.75      4.15 o
   2   1   2       36.40       39.13      0.81 o
   3   1   2        6.88        5.42      0.43 o
   4   1   2      505.08      557.57      4.51 o
   5   1   2      477.88      494.46      3.91 o
   6   1   2       26.00       28.15      0.63 o
   7   1   2      137.84      138.43      1.82 o
   8   1   2      411.13      416.12      4.62 o
   9   1   2      159.30      164.76      2.39 o
  10   1   2        1.46        0.43      0.86 o
  11   1   2        0.06        0.32      0.98 o
 -13   2   2        1.82        0.69      1.60 o
 -12   2   2        0.01        0.07      0.84 o
 -11   2   2        0.01       -0.37      0.44 o
 -10   2   2       11.61       13.22      1.36 o
  -9   2   2       96.52       89.50      1.67 o
  -8   2   2       67.29       68.36      1.59 o
  -7   2   2      349.33      356.94      3.77 o
  -6   2   2      292.23      294.79      2.97 o
  -5   2   2      130.14      112.60      1.34 o
  -4   2   2      123.89      122.26      1.51 o
  -3   2   2      224.93      261.24      3.21 o
  -2   2   2      203.42      202.64      2.85 o
  -1   2   2     1034.31     1001.06      8.75 o
   0   2   2      338.75      324.10      3.15 o
   1   2   2     2991.86     2985.28     51.20 o
   2   2   2     2173.32     2218.24     20.60 o
   3   2   2      537.42      611.72      5.21 o
   4   2   2      395.25      401.47      3.47 o
   5   2   2        7.39        6.26      0.38 o
   6   2   2       10.97       12.33      0.75 o
   7   2   2       13.27       14.76      0.75 o
   8   2   2       42.65       42.37      1.60 o
   9   2   2      196.55      199.47      3.34 o
  10   2   2        5.75        4.61      0.77 o
  11   2   2        7.16        5.67      1.32 o
  12   2   2        1.28        0.30      1.59 o
 -13   3   2        0.79        2.08      1.55 o
 -12   3   2       21.16       20.73      2.98 o
 -11   3   2       36.48       35.31      1.42 o
 -10   3   2        1.77        1.67      0.51 o
  -9   3   2      256.87      249.33      3.03 o
  -8   3   2      153.10      154.37      2.32 o
  -7   3   2       41.67       36.03      0.98 o
  -6   3   2       73.50       67.21      1.24 o
  -5   3   2       37.36       34.34      0.85 o
  -4   3   2      124.80      136.57      1.99 o
  -3   3   2       42.61       40.35      1.62 o
  -2   3   2      121.86      126.73      1.67 o
  -1   3   2        0.37        2.83      1.37 o
   0   3   2       92.26      115.32      1.90 o
   1   3   2        1.51        1.25      0.33 o
   2   3   2        5.98        7.17      0.39 o
   3   3   2      604.92      690.44      5.94 o
   4   3   2      433.27      457.04      3.99 o
   5   3   2       20.29       17.16      0.80 o
   6   3   2       87.55       85.06      1.49 o
   7   3   2       18.51       18.07      0.84 o
   8   3   2       10.46       10.22      0.85 o
   9   3   2       48.05       47.42      2.05 o
  10   3   2       44.59       45.65      1.75 o
  11   3   2        1.44        2.28      0.88 o
 -12   4   2       21.98       26.64      3.42 o
 -11   4   2        1.47        2.16      0.75 o
 -10   4   2        6.63        7.97      0.85 o
  -9   4   2        9.88       11.24      0.88 o
  -8   4   2       90.34       91.83      1.70 o
  -7   4   2       56.96       55.67      1.26 o
  -6   4   2        6.12        5.95      0.51 o
  -5   4   2      118.91      127.77      1.81 o
  -4   4   2      127.72      131.67      1.77 o
  -3   4   2       78.64       73.38      1.08 o
  -2   4   2     1470.96     1544.76     11.61 o
  -1   4   2      265.54      297.19      2.86 o
   0   4   2      332.06      372.05      3.60 o
   1   4   2       18.61       28.12      0.77 o
   2   4   2      160.22      166.69      1.85 o
   3   4   2        9.34        9.70      0.49 o
   4   4   2      312.31      313.70      3.39 o
   5   4   2       20.15       24.30      1.32 o
   6   4   2      150.19      149.49      2.42 o
   7   4   2       29.09       26.29      1.31 o
   8   4   2        4.44        3.32      0.68 o
   9   4   2       24.34       23.75      1.33 o
  10   4   2        5.35        4.68      0.89 o
  11   4   2        0.41        0.20      1.12 o
 -12   5   2       13.08       10.32      2.10 o
 -11   5   2       16.18       16.38      2.08 o
 -10   5   2       72.03       77.88      2.34 o
  -9   5   2       48.96       45.92      1.72 o
  -8   5   2        1.48        1.28      0.49 o
  -7   5   2        0.68        0.23      0.41 o
  -6   5   2        9.71        8.83      0.64 o
  -5   5   2       14.48       13.33      0.69 o
  -4   5   2       84.59       70.87      1.35 o
  -3   5   2      850.75      894.46      7.47 o
  -2   5   2      112.62      129.17      1.63 o
  -1   5   2      327.46      370.88      3.33 o
   0   5   2      250.83      253.37      2.50 o
   1   5   2        7.31        5.39      0.40 o
   2   5   2        7.41        4.65      0.45 o
   3   5   2        9.08       10.17      0.83 o
   4   5   2       61.97       60.67      1.35 o
   5   5   2        5.61        5.10      0.69 o
   6   5   2      441.18      404.13      5.40 o
   7   5   2       61.50       51.89      1.71 o
   8   5   2        0.08        0.38      0.59 o
   9   5   2        1.29        1.49      0.72 o
  10   5   2        9.97       13.50      1.92 o
 -11   6   2        1.42        1.47      1.30 o
 -10   6   2       69.59       70.17      3.53 o
  -9   6   2       13.64       14.63      1.35 o
  -8   6   2       11.75       15.03      1.19 o
  -7   6   2       33.49       34.33      1.26 o
  -6   6   2      383.35      384.03      4.43 o
  -5   6   2      608.61      609.49      6.07 o
  -4   6   2       67.97       68.10      2.73 o
  -3   6   2        0.59       -0.02      0.37 o
  -2   6   2       12.53        9.92      0.62 o
  -1   6   2        0.00        0.71      0.33 o
   0   6   2      556.94      551.21      4.69 o
   1   6   2        7.63        9.62      0.66 o
   2   6   2        3.61        3.60      0.52 o
   3   6   2      157.42      150.54      2.54 o
   4   6   2      161.32      163.73      3.00 o
   5   6   2       88.27       77.64      2.07 o
   6   6   2       29.97       30.01      1.45 o
   7   6   2       23.11       22.53      1.33 o
   8   6   2      192.68      173.25      3.54 o
   9   6   2        6.51        8.01      1.68 o
  10   6   2        0.01       -2.05      2.20 o
 -10   7   2       11.22       13.09      2.86 o
  -9   7   2       33.53       34.22      3.01 o
  -8   7   2       11.58       13.52      1.24 o
  -7   7   2       33.25       33.32      1.59 o
  -6   7   2        1.20        0.85      0.85 o
  -5   7   2       44.18       47.17      1.44 o
  -4   7   2      216.92      209.41      3.03 o
  -3   7   2       49.69       53.75      1.37 o
  -2   7   2       28.99       31.93      1.07 o
  -1   7   2       13.02       13.51      0.84 o
   0   7   2        5.33        6.28      0.72 o
   1   7   2       83.94       91.94      1.92 o
   2   7   2       38.65       40.61      1.38 o
   3   7   2       42.78       42.63      1.60 o
   4   7   2       32.46       34.40      1.56 o
   5   7   2       68.74       67.06      2.06 o
   6   7   2       73.87       72.38      2.22 o
   7   7   2       22.26       21.25      1.50 o
   8   7   2        0.05       -0.11      0.96 o
   9   7   2        2.94        4.75      1.41 o
  -9   8   2       45.67       55.63      5.17 o
  -8   8   2        0.08       -0.24      1.27 o
  -7   8   2        1.42        1.77      1.03 o
  -6   8   2        0.17        0.34      0.66 o
  -5   8   2        9.31        9.87      1.40 o
  -4   8   2        0.63        1.91      0.62 o
  -3   8   2       35.92       36.30      1.35 o
  -2   8   2        0.07        0.65      0.57 o
  -1   8   2      219.54      207.82      3.78 o
   0   8   2       67.60       84.77      2.33 o
   1   8   2        7.86        9.55      1.36 o
   2   8   2       47.96       44.89      1.72 o
   3   8   2      160.75      162.80      3.31 o
   4   8   2        3.43        2.90      0.77 o
   5   8   2       98.77      104.73      2.74 o
   6   8   2        0.51        0.17      0.62 o
   7   8   2        0.07       -1.10      1.80 o
   8   8   2        0.14       -0.61      1.18 o
  -7   9   2       21.14       25.62      2.61 o
  -6   9   2        6.54        6.59      1.16 o
  -5   9   2       16.89       18.75      1.66 o
  -4   9   2        6.22        7.35      1.16 o
  -3   9   2        1.83        2.38      0.86 o
  -2   9   2        1.63        1.28      0.96 o
  -1   9   2        7.45        8.72      1.27 o
   0   9   2        0.01        0.61      0.94 o
   1   9   2        2.07        0.66      0.88 o
   2   9   2        0.07        2.00      1.00 o
   3   9   2       78.93       78.93      2.72 o
   4   9   2       39.12       40.46      2.45 o
   5   9   2        0.20       -0.10      0.91 o
   6   9   2       21.97       22.44      5.81 o
  -5  10   2        0.06       -1.86      2.26 o
  -4  10   2       91.48      104.58      4.53 o
  -3  10   2        0.38        1.76      1.43 o
  -2  10   2        3.15        4.31      4.42 o
  -1  10   2        5.67        5.35      1.67 o
   0  10   2       29.95       28.09      2.82 o
   1  10   2       62.57       69.88      9.48 o
   2  10   2        2.91        0.77      1.43 o
   3  10   2       24.68       23.06      3.60 o
   4  10   2       20.39       21.87      2.46 o
 -13   1   3        2.55        1.30      1.20 o
 -12   1   3       12.84       13.03      1.29 o
 -11   1   3       23.33       22.24      1.14 o
 -10   1   3        9.59       10.79      0.84 o
  -9   1   3       14.59       13.55      1.17 o
  -8   1   3        2.50        3.83      0.45 o
  -7   1   3      169.10      174.10      2.14 o
  -6   1   3     1213.09     1133.04      8.28 o
  -5   1   3       33.93       25.89      0.93 o
  -4   1   3      283.01      284.74      3.17 o
  -3   1   3     6056.69     5747.30     47.60 o
  -2   1   3     1899.36     1995.45     18.73 o
  -1   1   3      277.54      289.17      2.99 o
   0   1   3      414.03      415.47      3.98 o
   1   1   3       38.33       42.29      0.85 o
   2   1   3      308.21      324.64      3.53 o
   3   1   3     2038.45     2109.34     16.27 o
   4   1   3      233.14      212.63      2.28 o
   5   1   3        1.38        1.16      0.44 o
   6   1   3       39.52       38.37      1.19 o
   7   1   3      294.90      289.62      3.87 o
   8   1   3      247.16      250.44      3.66 o
   9   1   3      165.74      173.99      3.34 o
  10   1   3        0.77        0.66      0.87 o
  11   1   3       12.65       13.04      1.66 o
 -13   2   3        0.84        0.01      1.05 o
 -12   2   3       24.08       25.64      1.40 o
 -11   2   3       31.84       31.86      1.42 o
 -10   2   3        5.05        8.14      0.68 o
  -9   2   3       83.98       89.25      2.14 o
  -8   2   3      125.61      129.17      1.91 o
  -7   2   3       30.91       30.49      0.90 o
  -6   2   3        4.08        3.69      0.45 o
  -5   2   3        0.91       -0.14      0.21 o
  -4   2   3     2499.79     2543.64     18.25 o
  -3   2   3      239.31      256.61      2.82 o
  -2   2   3      322.35      332.05      3.52 o
  -1   2   3      460.38      447.83      4.34 o
   0   2   3      442.41      445.90      4.27 o
   1   2   3      200.85      213.87      3.14 o
   2   2   3      230.27      214.09      3.20 o
   3   2   3     1018.60     1083.91      8.20 o
   4   2   3       67.30       63.10      1.03 o
   5   2   3      246.97      246.23      2.78 o
   6   2   3      124.12      115.84      1.78 o
   7   2   3       25.07       24.92      0.90 o
   8   2   3      218.26      218.99      2.87 o
   9   2   3        5.01        3.57      0.76 o
  10   2   3       15.06       16.13      1.76 o
  11   2   3        8.78        5.77      1.89 o
 -13   3   3        0.63       -0.46      1.60 o
 -12   3   3        0.02        0.36      0.83 o
 -11   3   3       16.00       15.68      0.98 o
 -10   3   3        6.09        5.91      0.66 o
  -9   3   3      122.82      113.42      2.08 o
  -8   3   3        4.77        4.59      0.51 o
  -7   3   3       66.22       58.44      1.26 o
  -6   3   3      123.00      128.91      1.84 o
  -5   3   3     1016.05     1076.08      8.49 o
  -4   3   3      835.29      908.85      7.23 o
  -3   3   3       73.52       91.25      1.47 o
  -2   3   3      382.15      396.30      3.77 o
  -1   3   3      490.18      566.01      4.69 o
   0   3   3      327.87      320.59      3.22 o
   1   3   3     2559.27     2696.91     25.65 o
   2   3   3        3.80        7.71      0.47 o
   3   3   3        9.34       10.57      0.56 o
   4   3   3       16.34       18.38      0.71 o
   5   3   3      153.82      137.26      1.98 o
   6   3   3       11.89       11.79      0.67 o
   7   3   3       31.77       28.71      1.08 o
   8   3   3       22.94       21.68      1.21 o
   9   3   3      235.72      245.54      4.05 o
  10   3   3      109.93      113.65      3.05 o
  11   3   3       33.94       32.83      3.51 o
 -12   4   3       22.42       22.56      2.27 o
 -11   4   3       18.44       20.86      1.48 o
 -10   4   3        0.91        2.04      0.57 o
  -9   4   3       41.16       44.04      1.97 o
  -8   4   3        6.43        8.04      0.66 o
  -7   4   3        0.02        0.49      0.38 o
  -6   4   3       27.32       29.83      1.07 o
  -5   4   3        5.25        5.31      0.51 o
  -4   4   3       29.88       26.49      0.80 o
  -3   4   3      422.88      465.13      3.88 o
  -2   4   3       74.55       76.68      1.20 o
  -1   4   3      443.97      454.16      4.05 o
   0   4   3       55.74       76.14      1.18 o
   1   4   3      361.24      384.38      3.55 o
   2   4   3      104.90      112.29      1.72 o
   3   4   3       14.54       16.45      0.71 o
   4   4   3      107.68      105.53      1.75 o
   5   4   3       16.69       17.11      0.78 o
   6   4   3       10.81       10.69      0.75 o
   7   4   3        6.78        7.51      0.81 o
   8   4   3        1.07        1.77      0.63 o
   9   4   3       73.62       71.28      2.14 o
  10   4   3        1.94        2.16      0.88 o
  11   4   3        2.08        1.86      1.26 o
 -12   5   3        8.84        9.22      2.31 o
 -11   5   3       10.26       12.23      1.60 o
 -10   5   3      108.56      110.67      4.38 o
  -9   5   3       24.69       26.48      1.18 o
  -8   5   3       58.73       54.37      1.40 o
  -7   5   3        4.32        4.14      0.58 o
  -6   5   3      275.57      274.12      3.28 o
  -5   5   3        3.50        2.42      0.44 o
  -4   5   3       49.04       50.72      1.16 o
  -3   5   3      183.44      182.61      2.29 o
  -2   5   3       18.85       20.84      0.67 o
  -1   5   3        1.24        3.77      0.40 o
   0   5   3        3.53        3.15      0.46 o
   1   5   3      354.74      339.48      3.69 o
   2   5   3      400.55      411.83      4.31 o
   3   5   3      104.36      102.28      2.26 o
   4   5   3      905.43      907.80      8.16 o
   5   5   3       56.53       60.65      1.71 o
   6   5   3       61.36       52.10      1.69 o
   7   5   3        0.47        0.93      0.54 o
   8   5   3        3.28        1.98      0.80 o
   9   5   3        0.10        0.27      0.78 o
  10   5   3        0.01       -0.24      1.15 o
 -11   6   3       13.34       12.43      3.36 o
 -10   6   3        2.23        3.17      1.29 o
  -9   6   3        3.93        3.45      0.73 o
  -8   6   3        0.22        0.47      0.61 o
  -7   6   3      263.27      264.72      3.58 o
  -6   6   3       21.09       21.27      0.96 o
  -5   6   3      261.62      265.90      5.63 o
  -4   6   3        5.22        4.32      0.54 o
  -3   6   3      110.41       95.52      1.67 o
  -2   6   3        0.02        0.33      0.36 o
  -1   6   3       18.15       19.48      0.79 o
   0   6   3        0.09       -0.08      0.38 o
   1   6   3        8.43        9.12      0.67 o
   2   6   3       27.16       26.36      1.02 o
   3   6   3      477.42      480.25      5.09 o
   4   6   3      112.50      103.40      4.26 o
   5   6   3      100.62       97.73      2.37 o
   6   6   3        4.07        5.05      0.84 o
   7   6   3        1.73        2.91      0.75 o
   8   6   3       31.79       34.11      1.69 o
   9   6   3        0.78        1.22      1.69 o
 -10   7   3       11.64       16.76      2.64 o
  -9   7   3       43.18       51.07      3.09 o
  -8   7   3       42.67       44.10      2.75 o
  -7   7   3       34.20       30.71      1.31 o
  -6   7   3        0.77       -0.45      0.54 o
  -5   7   3       54.55       57.95      1.59 o
  -4   7   3       14.78       13.53      1.56 o
  -3   7   3        0.31        0.15      0.43 o
  -2   7   3      151.86      145.87      3.99 o
  -1   7   3      251.90      252.72      4.16 o
   0   7   3      822.96      765.44      8.95 o
   1   7   3       54.00       58.16      1.51 o
   2   7   3      375.26      376.43      5.90 o
   3   7   3      194.17      183.56      3.37 o
   4   7   3       41.71       44.46      1.70 o
   5   7   3        3.42        0.93      1.31 o
   6   7   3       58.61       55.44      2.00 o
   7   7   3        4.23        4.25      1.10 o
   8   7   3        3.39        3.01      1.28 o
  -9   8   3        0.53        0.47      1.29 o
  -8   8   3        6.59        8.07      1.71 o
  -7   8   3        3.64        4.49      0.90 o
  -6   8   3        0.63        0.83      0.62 o
  -5   8   3        1.52        2.03      0.66 o
  -4   8   3       94.85       96.60      2.33 o
  -3   8   3       28.57       30.79      1.55 o
  -2   8   3       72.75       74.64      2.29 o
  -1   8   3      144.04      135.84      3.09 o
   0   8   3       43.83       44.15      1.81 o
   1   8   3      217.46      203.71      3.86 o
   2   8   3       76.31       66.45      2.05 o
   3   8   3       17.99       19.25      1.68 o
   4   8   3       93.62       97.59      2.60 o
   5   8   3       32.74       28.57      1.58 o
   6   8   3        7.00        9.09      1.38 o
   7   8   3       26.70       34.02      3.42 o
  -7   9   3       17.07       18.06      2.27 o
  -6   9   3        0.74        0.87      0.85 o
  -5   9   3        4.08        5.00      1.47 o
  -4   9   3       64.16       71.10      2.71 o
  -3   9   3       46.41       41.21      2.67 o
  -2   9   3       55.58       54.11      2.43 o
  -1   9   3       24.79       22.75      2.10 o
   0   9   3       77.75       68.00      3.98 o
   1   9   3       11.41       16.58      1.92 o
   2   9   3        1.59        1.69      1.08 o
   3   9   3       12.84       14.05      1.77 o
   4   9   3        8.67        9.24      1.39 o
   5   9   3       25.03       29.79      2.63 o
   6   9   3        0.91        2.98      2.06 o
  -5  10   3        0.94        2.73      2.25 o
  -4  10   3        3.08        0.91      1.78 o
  -3  10   3        0.06        1.80      1.17 o
  -2  10   3        3.85        3.07      1.26 o
  -1  10   3       18.94       21.22      2.67 o
   0  10   3        0.12       -0.94      0.99 o
   1  10   3        0.68        2.39      1.85 o
   2  10   3       43.08       44.89      4.72 o
   3  10   3        8.81       12.01      3.01 o
 -13   0   4        1.02        2.65      1.71 o
 -12   0   4       12.15       11.60      1.44 o
 -11   0   4        3.96        2.13      1.02 o
 -10   0   4      145.93      148.07      6.08 o
  -9   0   4       12.59        8.90      1.10 o
  -8   0   4        0.40        0.67      0.83 o
  -7   0   4       42.94       31.74      3.18 o
  -6   0   4      128.61      139.25      2.58 o
  -5   0   4     2117.40     2127.23     22.17 o
  -4   0   4      908.51      963.10     10.67 o
  -3   0   4      155.97      152.25      3.62 o
  -2   0   4       58.03       54.12      1.53 o
  -1   0   4      145.52      142.57      3.78 o
   0   0   4       54.36       46.52      1.32 o
   1   0   4     1139.32     1280.32     15.86 o
   2   0   4     2237.33     2426.39     24.77 o
   3   0   4     2482.36     2519.71     25.76 o
   4   0   4       34.39       40.39      1.56 o
   5   0   4      249.95      233.23      4.04 o
   6   0   4      371.22      366.84      7.21 o
   7   0   4        2.09       -0.02      1.14 o
   8   0   4      105.05       99.50      3.41 o
   9   0   4        2.02        2.42      0.89 o
  10   0   4        9.17        8.59      1.44 o
  11   0   4       40.55       41.31      3.65 o
 -13   1   4        0.00       -0.64      1.11 o
 -12   1   4        4.69        4.21      0.80 o
 -11   1   4        1.47        0.94      0.57 o
 -10   1   4       18.10       17.20      1.56 o
  -9   1   4       81.12       82.90      1.85 o
  -8   1   4       88.46       93.17      2.10 o
  -7   1   4       24.86       19.82      1.82 o
  -6   1   4      125.36      133.29      5.20 o
  -5   1   4     2590.86     2598.21     17.73 o
  -4   1   4      206.84      222.09      2.32 o
  -3   1   4     1380.57     1343.99     12.22 o
  -2   1   4       90.19       95.08      1.67 o
  -1   1   4      235.89      234.20      2.96 o
   0   1   4       49.36       47.49      0.92 o
   1   1   4     1052.65     1156.62     10.12 o
   2   1   4       16.61       20.90      0.55 o
   3   1   4       76.01       73.74      1.08 o
   4   1   4       10.62       11.91      0.51 o
   5   1   4        3.86        3.02      0.44 o
   6   1   4     1041.79     1004.69      9.37 o
   7   1   4      299.76      298.55      4.09 o
   8   1   4       77.09       78.08      2.53 o
   9   1   4        7.88        5.94      0.85 o
  10   1   4        0.54        0.36      0.94 o
  11   1   4        0.77        2.19      1.53 o
 -13   2   4        2.70        5.76      1.44 o
 -12   2   4        0.55        1.11      0.87 o
 -11   2   4       64.31       71.61      1.95 o
 -10   2   4       51.59       49.32      1.33 o
  -9   2   4        0.02       -0.39      0.39 o
  -8   2   4       13.46       10.90      0.67 o
  -7   2   4       42.18       43.05      1.07 o
  -6   2   4       45.46       42.36      1.00 o
  -5   2   4     1335.42     1325.78     10.19 o
  -4   2   4       83.06       68.00      1.54 o
  -3   2   4       22.86       18.20      0.57 o
  -2   2   4       81.09       64.78      1.08 o
  -1   2   4      292.39      281.55      3.14 o
   0   2   4      781.27      816.88      6.91 o
   1   2   4       36.90       37.31      1.43 o
   2   2   4      264.39      282.77      2.99 o
   3   2   4       18.13       25.10      1.00 o
   4   2   4       64.51       50.86      1.10 o
   5   2   4        0.09        0.28      0.29 o
   6   2   4      312.64      319.89      3.57 o
   7   2   4      323.75      309.60      3.58 o
   8   2   4      211.63      209.81      3.40 o
   9   2   4        0.09       -0.71      0.71 o
  10   2   4        0.35        1.00      0.98 o
  11   2   4        0.72        1.43      1.41 o
 -13   3   4        0.22        1.42      1.03 o
 -12   3   4       28.10       26.82      1.76 o
 -11   3   4       32.25       31.95      2.19 o
 -10   3   4        2.46        2.62      0.54 o
  -9   3   4        0.00        0.00      0.42 o
  -8   3   4        1.14        0.53      0.39 o
  -7   3   4        5.44        6.62      0.57 o
  -6   3   4       32.84       31.47      0.98 o
  -5   3   4        3.53        2.19      0.71 o
  -4   3   4      308.31      305.17      3.10 o
  -3   3   4      525.85      547.86      4.76 o
  -2   3   4      124.65      139.29      1.69 o
  -1   3   4        7.25        9.03      0.43 o
   0   3   4     1410.59     1484.82     11.17 o
   1   3   4      537.66      620.86      5.71 o
   2   3   4      447.87      457.41      4.45 o
   3   3   4      142.58      156.26      2.77 o
   4   3   4       40.90       38.58      1.37 o
   5   3   4       34.99       32.26      0.99 o
   6   3   4      229.26      218.35      3.07 o
   7   3   4      127.18      114.19      2.00 o
   8   3   4        0.36        0.06      0.52 o
   9   3   4        3.33        4.50      1.00 o
  10   3   4        6.64        9.18      2.19 o
 -12   4   4        8.75        7.94      1.18 o
 -11   4   4       22.75       20.19      1.14 o
 -10   4   4        4.19        4.41      0.66 o
  -9   4   4        0.00        0.02      0.43 o
  -8   4   4       13.69       15.43      0.82 o
  -7   4   4       57.95       57.20      1.33 o
  -6   4   4       24.69       22.52      0.86 o
  -5   4   4       15.98       15.67      0.71 o
  -4   4   4      402.40      437.98      4.18 o
  -3   4   4       73.85       72.74      1.27 o
  -2   4   4       82.39       70.94      1.25 o
  -1   4   4        8.61        8.55      0.50 o
   0   4   4       53.70       52.28      0.99 o
   1   4   4        2.03       -0.18      0.45 o
   2   4   4        5.66        6.88      0.53 o
   3   4   4       88.04       94.64      1.99 o
   4   4   4      744.70      671.87      6.34 o
   5   4   4       37.51       33.51      1.39 o
   6   4   4        1.81        1.42      0.45 o
   7   4   4       11.90       10.30      0.85 o
   8   4   4        2.70        5.41      1.04 o
   9   4   4       20.01       18.20      1.45 o
  10   4   4       40.66       53.93      3.17 o
 -12   5   4        1.09        0.33      1.24 o
 -11   5   4        8.33       10.86      1.33 o
 -10   5   4       12.01       15.42      1.16 o
  -9   5   4       81.01       77.52      1.76 o
  -8   5   4       27.91       29.36      1.17 o
  -7   5   4      178.93      176.01      2.56 o
  -6   5   4      276.66      288.26      3.38 o
  -5   5   4       14.27       10.81      0.71 o
  -4   5   4       25.75       31.04      0.96 o
  -3   5   4        0.65        0.59      0.33 o
  -2   5   4      243.53      234.22      3.18 o
  -1   5   4       60.54       56.67      1.25 o
   0   5   4      250.89      259.12      3.72 o
   1   5   4        0.89       -0.17      0.39 o
   2   5   4      101.20       95.41      2.12 o
   3   5   4      414.53      391.95      5.12 o
   4   5   4       30.15       25.10      1.27 o
   5   5   4        0.88        0.43      0.42 o
   6   5   4      186.85      170.67      3.26 o
   7   5   4       32.01       29.35      1.44 o
   8   5   4        0.30       -0.06      0.66 o
   9   5   4        5.99        5.79      1.53 o
 -11   6   4        0.23       -0.95      0.95 o
 -10   6   4        6.12        6.44      1.22 o
  -9   6   4       44.44       50.12      1.60 o
  -8   6   4       98.19       96.43      2.23 o
  -7   6   4      125.93      118.11      2.16 o
  -6   6   4        5.52        3.35      0.94 o
  -5   6   4      146.98      146.41      2.28 o
  -4   6   4        0.72        0.70      0.59 o
  -3   6   4        3.77        2.90      0.50 o
  -2   6   4        7.13       10.07      0.82 o
  -1   6   4       56.38       56.62      1.83 o
   0   6   4       63.03       58.22      1.42 o
   1   6   4       90.85       83.23      1.71 o
   2   6   4       28.37       25.39      1.03 o
   3   6   4        0.90        1.85      0.57 o
   4   6   4      177.11      165.89      3.20 o
   5   6   4      167.25      150.71      3.07 o
   6   6   4       60.07       50.41      2.75 o
   7   6   4       35.73       36.40      1.71 o
   8   6   4        2.14        2.25      1.79 o
   9   6   4        1.02        0.78      1.08 o
 -10   7   4        1.95        4.75      3.62 o
  -9   7   4       15.23       15.95      1.40 o
  -8   7   4       23.17       24.93      1.32 o
  -7   7   4       35.88       34.14      1.38 o
  -6   7   4        4.86        4.77      0.73 o
  -5   7   4       77.67       74.96      1.71 o
  -4   7   4        6.53        6.07      1.17 o
  -3   7   4        7.05        6.23      1.06 o
  -2   7   4      133.13      142.02      3.35 o
  -1   7   4        1.26       -0.48      0.62 o
   0   7   4      133.51      124.98      2.87 o
   1   7   4      223.60      220.38      3.16 o
   2   7   4       76.70       79.58      1.84 o
   3   7   4        0.15       -0.43      0.57 o
   4   7   4        7.46        5.23      0.86 o
   5   7   4       77.13       70.61      2.18 o
   6   7   4        1.11        0.42      0.66 o
   7   7   4        0.28       -0.77      0.80 o
   8   7   4       21.97       31.54      2.80 o
  -9   8   4        1.00       -1.31      1.31 o
  -8   8   4       12.38        9.59      1.60 o
  -7   8   4        0.25        0.43      0.59 o
  -6   8   4        9.04       10.08      0.93 o
  -5   8   4        0.06        0.27      0.86 o
  -4   8   4      113.86      113.81      4.67 o
  -3   8   4       59.94       67.50      2.29 o
  -2   8   4        6.04        8.59      1.10 o
  -1   8   4        5.89        4.81      0.96 o
   0   8   4        3.51        5.85      1.29 o
   1   8   4       15.80       17.30      1.33 o
   2   8   4       23.02       22.02      1.90 o
   3   8   4        6.84        6.15      1.31 o
   4   8   4        0.25       -0.13      0.57 o
   5   8   4       29.08       30.86      2.63 o
   6   8   4        2.07        3.55      1.71 o
   7   8   4        3.79        5.51      2.69 o
  -7   9   4        5.57        6.72      3.10 o
  -6   9   4        4.92        6.57      2.01 o
  -5   9   4        0.23        1.34      0.93 o
  -4   9   4        1.30        0.71      1.76 o
  -3   9   4       13.69       12.24      1.33 o
  -2   9   4        0.07        0.71      0.79 o
  -1   9   4      166.14      176.56      3.85 o
   0   9   4       54.02       51.36      2.38 o
   1   9   4       42.05       43.28      3.13 o
   2   9   4        4.28        4.40      1.23 o
   3   9   4       13.17        9.19      2.57 o
   4   9   4       20.35       22.18      2.33 o
   5   9   4        0.14       -1.10      1.10 o
  -5  10   4        4.94        3.69      1.67 o
  -4  10   4        0.22        3.50      1.56 o
  -3  10   4        0.78       -0.50      1.26 o
  -2  10   4       19.02       16.01      1.96 o
  -1  10   4        4.47       -0.20      1.78 o
   0  10   4        7.18        9.82      2.83 o
   1  10   4       27.39       40.51      4.65 o
   2  10   4        5.60        4.33      2.35 o
 -13   1   5        3.91        4.30      1.32 o
 -12   1   5       26.11       30.15      3.10 o
 -11   1   5        0.05       -0.49      0.50 o
 -10   1   5       58.92       59.82      1.69 o
  -9   1   5       26.53       25.27      1.27 o
  -8   1   5        9.29        9.48      0.83 o
  -7   1   5       99.68       93.71      1.87 o
  -6   1   5     1839.00     1742.84     15.30 o
  -5   1   5      182.66      179.09      2.02 o
  -4   1   5        2.15        2.49      0.46 o
  -3   1   5        0.59        0.91      0.26 o
  -2   1   5      336.65      322.97      6.16 o
  -1   1   5      273.20      294.38      3.11 o
   0   1   5      633.93      672.93      6.32 o
   1   1   5      128.08      141.99      1.68 o
   2   1   5      174.96      164.16      2.20 o
   3   1   5       26.19       25.19      0.79 o
   4   1   5      150.48      144.26      2.00 o
   5   1   5      124.91      121.34      2.24 o
   6   1   5      191.73      191.22      4.00 o
   7   1   5        7.36        8.98      0.93 o
   8   1   5       34.41       36.20      2.50 o
   9   1   5        1.62        1.55      0.91 o
  10   1   5        5.43        4.73      1.30 o
 -13   2   5        0.01       -0.71      0.96 o
 -12   2   5       23.95       25.24      1.36 o
 -11   2   5        2.14        2.36      0.74 o
 -10   2   5        0.00       -0.28      0.47 o
  -9   2   5       12.14       13.02      0.79 o
  -8   2   5      262.17      265.10      5.87 o
  -7   2   5        0.21        0.55      0.35 o
  -6   2   5      284.18      282.76      3.49 o
  -5   2   5      488.11      495.47      4.57 o
  -4   2   5      352.54      374.31      3.35 o
  -3   2   5       47.35       52.71      1.02 o
  -2   2   5       29.22       32.12      0.78 o
  -1   2   5      212.74      215.20      2.47 o
   0   2   5        0.44        0.20      0.20 o
   1   2   5       23.15       23.29      0.76 o
   2   2   5       70.08       74.72      1.36 o
   3   2   5        6.36        4.63      0.62 o
   4   2   5        0.53        0.16      0.32 o
   5   2   5      217.47      204.40      3.16 o
   6   2   5      195.45      202.59      3.24 o
   7   2   5       89.31       83.34      2.26 o
   8   2   5        2.51        3.77      0.78 o
   9   2   5        0.11       -0.82      0.82 o
  10   2   5        2.38        2.85      1.66 o
 -13   3   5       11.62        9.85      1.64 o
 -12   3   5        0.00       -0.61      0.75 o
 -11   3   5       22.63       23.03      1.17 o
 -10   3   5        4.81        3.87      0.67 o
  -9   3   5       17.52       15.98      0.88 o
  -8   3   5        6.86        7.98      0.66 o
  -7   3   5      130.75      139.75      3.98 o
  -6   3   5      356.81      383.14      3.93 o
  -5   3   5      354.36      357.48      4.09 o
  -4   3   5      235.68      255.61      2.82 o
  -3   3   5      137.39      115.51      1.71 o
  -2   3   5      166.42      178.80      3.32 o
  -1   3   5      483.01      514.20      4.55 o
   0   3   5       50.56       45.21      1.19 o
   1   3   5      204.27      219.36      2.67 o
   2   3   5       82.09       84.66      1.53 o
   3   3   5      124.06      127.88      2.02 o
   4   3   5       13.02       11.75      0.70 o
   5   3   5       27.31       24.53      1.17 o
   6   3   5      355.08      323.75      4.12 o
   7   3   5       25.97       22.31      1.00 o
   8   3   5        0.72       -0.62      0.62 o
   9   3   5       41.75       43.93      3.80 o
  10   3   5        0.18       -0.94      1.32 o
 -12   4   5       56.53       61.75      2.61 o
 -11   4   5       33.21       30.92      1.72 o
 -10   4   5       11.99       11.22      0.86 o
  -9   4   5       57.31       61.65      1.55 o
  -8   4   5       48.54       49.54      1.35 o
  -7   4   5       88.48       91.42      2.82 o
  -6   4   5       48.63       46.21      1.20 o
  -5   4   5       70.14       63.70      1.34 o
  -4   4   5       19.38       23.75      0.87 o
  -3   4   5      357.02      370.94      3.75 o
  -2   4   5       23.22       24.39      0.79 o
  -1   4   5       12.33       13.41      0.57 o
   0   4   5       77.89       83.96      1.93 o
   1   4   5       75.14       68.47      1.41 o
   2   4   5      162.58      155.78      2.29 o
   3   4   5       32.91       29.45      1.03 o
   4   4   5        9.64       10.98      1.23 o
   5   4   5        0.03       -0.33      0.38 o
   6   4   5       11.07        9.19      1.31 o
   7   4   5       62.09       60.23      2.09 o
   8   4   5        5.22        4.69      0.86 o
   9   4   5       26.42       29.28      3.33 o
 -12   5   5        0.65        1.83      1.20 o
 -11   5   5        0.22        0.06      0.67 o
 -10   5   5        4.80        4.81      0.74 o
  -9   5   5       76.73       84.98      3.38 o
  -8   5   5      169.86      171.39      2.65 o
  -7   5   5       21.51       21.44      0.98 o
  -6   5   5        1.62        1.30      0.44 o
  -5   5   5        4.99        3.44      0.58 o
  -4   5   5       16.45       19.15      0.81 o
  -3   5   5        1.81        1.30      0.41 o
  -2   5   5       38.35       38.74      1.50 o
  -1   5   5      260.54      272.70      3.68 o
   0   5   5      255.66      253.88      3.57 o
   1   5   5      640.96      635.91      6.20 o
   2   5   5      202.84      212.36      2.92 o
   3   5   5       14.42       14.68      0.84 o
   4   5   5        0.17        0.70      0.45 o
   5   5   5       27.03       23.46      1.33 o
   6   5   5        3.25        4.51      0.63 o
   7   5   5       10.22        9.10      1.02 o
   8   5   5        4.44        5.38      1.10 o
   9   5   5        0.00       -1.18      1.18 o
 -11   6   5        8.54        8.13      1.63 o
 -10   6   5       65.61       70.58      2.47 o
  -9   6   5        0.22        0.35      0.57 o
  -8   6   5       37.10       33.55      1.29 o
  -7   6   5       16.19       21.15      1.08 o
  -6   6   5       35.52       34.36      1.20 o
  -5   6   5       58.49       55.76      1.50 o
  -4   6   5       18.60       15.69      0.88 o
  -3   6   5        0.36       -0.55      0.67 o
  -2   6   5      216.53      205.93      5.68 o
  -1   6   5       96.91      108.07      2.62 o
   0   6   5       95.26      102.25      3.97 o
   1   6   5       58.75       58.15      1.49 o
   2   6   5      124.93      117.74      2.17 o
   3   6   5       29.65       29.75      1.18 o
   4   6   5       25.15       18.16      1.00 o
   5   6   5        2.03        2.19      0.65 o
   6   6   5        0.62        0.36      0.57 o
   7   6   5        2.72        2.77      1.30 o
   8   6   5        7.02        9.74      1.77 o
 -10   7   5        0.07        0.61      0.98 o
  -9   7   5        3.97        3.38      0.85 o
  -8   7   5        3.83        2.63      0.91 o
  -7   7   5       63.24       60.50      1.66 o
  -6   7   5       54.28       59.22      1.59 o
  -5   7   5        0.07        0.08      0.56 o
  -4   7   5        7.79        8.51      1.08 o
  -3   7   5       88.74       78.41      2.38 o
  -2   7   5       69.41       64.11      2.17 o
  -1   7   5       55.50       54.15      2.01 o
   0   7   5      183.36      177.59      3.61 o
   1   7   5      129.45      128.44      4.21 o
   2   7   5      218.25      208.49      3.72 o
   3   7   5       14.38       12.10      0.95 o
   4   7   5        3.36        2.77      1.36 o
   5   7   5        0.29        1.06      0.77 o
   6   7   5       17.18       14.19      1.94 o
   7   7   5        9.02       15.89      4.91 o
  -9   8   5        8.92        8.79      2.10 o
  -8   8   5        4.96        6.56      1.49 o
  -7   8   5       17.46       18.29      1.41 o
  -6   8   5       10.43       11.97      1.23 o
  -5   8   5        7.37        7.25      1.21 o
  -4   8   5      208.86      213.25      4.25 o
  -3   8   5        0.47        0.21      0.71 o
  -2   8   5      258.56      252.57      4.66 o
  -1   8   5        0.06        0.14      0.74 o
   0   8   5      106.82      102.22      2.83 o
   1   8   5        0.24        0.41      0.82 o
   2   8   5        2.17        0.28      0.86 o
   3   8   5        1.96        3.57      1.06 o
   4   8   5       16.96       14.75      2.67 o
   5   8   5        7.32       10.37      1.91 o
   6   8   5        4.38        2.90      1.39 o
  -7   9   5       25.32       27.12      3.90 o
  -6   9   5        1.51        0.55      1.69 o
  -5   9   5        1.24        2.07      1.22 o
  -4   9   5       19.81       21.26      2.65 o
  -3   9   5       45.07       43.05      2.11 o
  -2   9   5       17.53       15.33      1.46 o
  -1   9   5       43.13       39.02      2.01 o
   0   9   5        4.22        6.87      1.83 o
   1   9   5       24.87       26.84      3.88 o
   2   9   5        0.44        4.72      2.16 o
   3   9   5       53.08       55.32      5.20 o
   4   9   5        6.05        5.13      2.85 o
  -4  10   5        3.82        4.81      1.73 o
  -3  10   5        7.68        3.22      1.56 o
  -2  10   5        1.04        3.27      1.63 o
  -1  10   5        2.66        4.96      1.71 o
   0  10   5        0.08        0.82      1.87 o
   1  10   5        0.63        2.74      1.92 o
 -13   0   6       14.09        7.29      2.07 o
 -12   0   6       39.08       39.88      2.34 o
 -11   0   6        1.71        4.47      1.07 o
 -10   0   6       19.14       18.12      1.57 o
  -9   0   6      113.03      107.35      3.16 o
  -8   0   6      130.03      137.63      3.45 o
  -7   0   6      202.27      211.11      5.42 o
  -6   0   6      146.75      127.50      2.35 o
  -5   0   6       21.10       22.33      0.98 o
  -4   0   6      179.70      179.84      3.55 o
  -3   0   6      233.14      219.95      3.09 o
  -2   0   6      391.90      437.90      6.71 o
  -1   0   6     1375.56     1461.98     18.18 o
   0   0   6      676.54      729.46      8.62 o
   1   0   6     1356.59     1376.00     14.95 o
   2   0   6      591.70      568.21      8.12 o
   3   0   6       67.91       71.89      2.07 o
   4   0   6      739.93      731.61     12.56 o
   5   0   6      249.38      237.74      9.03 o
   6   0   6       82.20       87.47      3.27 o
   7   0   6       57.59       61.56      2.78 o
   8   0   6        9.64        8.27      1.46 o
   9   0   6        0.34        0.55      1.39 o
  10   0   6        8.88       16.61      2.67 o
 -13   1   6       15.96       15.24      2.62 o
 -12   1   6       18.17       16.67      1.20 o
 -11   1   6       38.74       37.83      1.94 o
 -10   1   6       13.29       13.80      1.92 o
  -9   1   6       20.78       23.03      1.11 o
  -8   1   6       93.85       91.01      2.37 o
  -7   1   6      280.04      268.12      3.62 o
  -6   1   6        4.23        3.81      0.47 o
  -5   1   6      128.24      131.21      1.87 o
  -4   1   6        7.06        7.61      0.48 o
  -3   1   6       22.84       28.80      0.90 o
  -2   1   6      232.28      216.61      2.84 o
  -1   1   6      808.25      831.23      6.40 o
   0   1   6       44.46       47.59      0.98 o
   1   1   6      376.15      373.72      3.55 o
   2   1   6       59.56       51.45      1.19 o
   3   1   6       95.10       91.72      1.74 o
   4   1   6      237.21      235.49      3.43 o
   5   1   6      214.49      199.64      3.57 o
   6   1   6      191.91      182.48      3.46 o
   7   1   6       10.14       11.09      1.09 o
   8   1   6       10.86        9.46      1.03 o
   9   1   6       26.47       32.90      1.95 o
 -13   2   6        4.62        4.15      1.32 o
 -12   2   6        0.48        1.11      0.80 o
 -11   2   6        0.39        0.62      0.69 o
 -10   2   6        4.76        5.34      1.30 o
  -9   2   6       13.73       11.30      0.80 o
  -8   2   6      300.46      288.80      6.11 o
  -7   2   6        7.77        7.74      0.70 o
  -6   2   6       43.36       37.29      1.05 o
  -5   2   6      421.51      417.70      4.36 o
  -4   2   6        0.05        0.64      0.28 o
  -3   2   6      217.81      204.35      5.25 o
  -2   2   6        0.38        0.30      0.63 o
  -1   2   6      921.02      952.70      7.86 o
   0   2   6      107.73      102.92      1.84 o
   1   2   6        0.14        0.63      0.31 o
   2   2   6        4.84        7.37      0.55 o
   3   2   6       29.04       33.47      1.19 o
   4   2   6     1468.77     1427.22     14.15 o
   5   2   6      255.68      223.91      3.96 o
   6   2   6       98.40       83.44      2.97 o
   7   2   6        0.20        1.09      0.63 o
   8   2   6       12.46       13.37      1.50 o
   9   2   6        1.37        0.99      1.13 o
 -13   3   6        8.74        8.98      1.64 o
 -12   3   6        1.34        1.09      0.89 o
 -11   3   6        4.53        3.06      0.69 o
 -10   3   6        0.14        0.20      0.45 o
  -9   3   6       57.28       57.74      1.50 o
  -8   3   6       13.19        9.11      0.72 o
  -7   3   6      341.38      319.06      3.64 o
  -6   3   6      280.82      292.04      3.59 o
  -5   3   6       21.35       20.20      1.81 o
  -4   3   6       49.25       46.02      1.08 o
  -3   3   6      126.19      126.11      1.62 o
  -2   3   6       83.40       82.39      1.37 o
  -1   3   6      272.41      258.47      3.03 o
   0   3   6       75.07       86.80      1.63 o
   1   3   6       58.43       51.69      1.23 o
   2   3   6        0.00       -0.29      0.35 o
   3   3   6      213.50      198.56      3.00 o
   4   3   6      111.52      107.31      2.59 o
   5   3   6       78.03       81.90      1.74 o
   6   3   6        7.57        5.22      0.74 o
   7   3   6        1.64        0.45      0.59 o
   8   3   6        1.25        0.84      2.90 o
   9   3   6        1.29        0.52      1.27 o
 -12   4   6        0.69        1.99      1.05 o
 -11   4   6       64.44       66.75      3.05 o
 -10   4   6        1.20       -0.05      0.50 o
  -9   4   6       11.20       11.80      0.86 o
  -8   4   6       20.62       21.82      1.00 o
  -7   4   6        4.28        4.07      1.07 o
  -6   4   6       33.53       32.73      1.09 o
  -5   4   6       47.99       45.77      1.30 o
  -4   4   6       38.52       37.63      1.06 o
  -3   4   6       96.35       97.38      1.82 o
  -2   4   6      576.61      608.71      6.51 o
  -1   4   6        3.42        2.06      0.54 o
   0   4   6       45.09       43.25      1.17 o
   1   4   6      672.44      664.67      6.41 o
   2   4   6      295.60      281.39      3.47 o
   3   4   6      125.76      122.19      2.14 o
   4   4   6       10.35        8.52      0.74 o
   5   4   6       44.81       38.50      1.28 o
   6   4   6        7.32        6.61      0.71 o
   7   4   6       19.36       19.59      1.22 o
   8   4   6       80.74       87.54      3.54 o
   9   4   6       38.72       44.54      4.13 o
 -11   5   6        2.70        3.24      0.94 o
 -10   5   6       42.03       43.42      1.48 o
  -9   5   6      223.43      229.47      3.29 o
  -8   5   6        6.37        6.24      0.71 o
  -7   5   6        6.20        6.08      0.93 o
  -6   5   6        2.84        4.19      0.57 o
  -5   5   6        6.03        6.93      0.95 o
  -4   5   6       30.55       30.39      1.14 o
  -3   5   6      214.75      216.83      3.83 o
  -2   5   6       13.90       11.22      1.21 o
  -1   5   6       60.33       54.00      1.82 o
   0   5   6      350.92      338.84      3.96 o
   1   5   6       79.13       75.31      1.65 o
   2   5   6      204.26      197.27      2.88 o
   3   5   6      133.04      128.79      2.30 o
   4   5   6        1.36       -0.36      0.43 o
   5   5   6       34.91       30.32      1.23 o
   6   5   6       90.99       87.33      2.69 o
   7   5   6       12.65       13.50      1.75 o
   8   5   6        2.47        2.77      1.56 o
 -11   6   6       38.69       38.64      2.33 o
 -10   6   6        1.36        1.25      0.88 o
  -9   6   6        0.67        0.31      0.56 o
  -8   6   6       14.25       14.02      0.99 o
  -7   6   6       56.90       53.27      1.52 o
  -6   6   6        1.02        0.20      0.51 o
  -5   6   6        0.55        0.31      0.99 o
  -4   6   6       17.70       19.28      1.33 o
  -3   6   6      200.69      190.46      4.41 o
  -2   6   6      111.08      104.39      2.68 o
  -1   6   6       17.68       17.27      1.31 o
   0   6   6       74.31       68.39      2.19 o
   1   6   6       15.98       14.06      0.90 o
   2   6   6       29.05       29.31      1.19 o
   3   6   6      170.05      150.72      2.82 o
   4   6   6        1.08        1.63      0.74 o
   5   6   6       31.89       30.87      1.43 o
   6   6   6        9.67       11.04      1.22 o
   7   6   6       14.40       18.05      2.14 o
 -10   7   6        0.62       -0.85      0.89 o
  -9   7   6        3.45        1.35      0.89 o
  -8   7   6       44.76       47.54      2.15 o
  -7   7   6        1.27        0.23      0.63 o
  -6   7   6       24.01       25.07      1.62 o
  -5   7   6       15.30       16.69      1.36 o
  -4   7   6        6.93        4.15      0.91 o
  -3   7   6       28.38       24.83      1.58 o
  -2   7   6       31.63       30.67      2.51 o
  -1   7   6        7.36        4.83      0.95 o
   0   7   6       21.17       20.42      1.45 o
   1   7   6        0.02        1.42      0.83 o
   2   7   6       51.29       51.72      1.80 o
   3   7   6        0.18        0.54      0.54 o
   4   7   6        4.34        2.49      0.74 o
   5   7   6        1.33        3.89      1.32 o
   6   7   6       14.04       16.09      4.56 o
  -8   8   6        0.11       -1.13      1.66 o
  -7   8   6        1.56        0.91      1.33 o
  -6   8   6       18.36       16.82      1.66 o
  -5   8   6        2.04        1.94      0.92 o
  -4   8   6        0.93        1.64      1.50 o
  -3   8   6       98.07      110.92      3.46 o
  -2   8   6       56.99       55.00      2.22 o
  -1   8   6       21.72       23.35      1.60 o
   0   8   6       17.94       16.71      1.45 o
   1   8   6        0.00        0.07      1.12 o
   2   8   6       52.70       56.43      2.30 o
   3   8   6       32.28       20.99      3.74 o
   4   8   6        5.17        3.77      1.14 o
   5   8   6        0.20        0.25      1.20 o
  -6   9   6        0.80        3.13      1.54 o
  -5   9   6       15.56       14.14      2.30 o
  -4   9   6       90.21       99.08      3.85 o
  -3   9   6        0.00       -0.13      1.29 o
  -2   9   6        6.73        8.02      1.50 o
  -1   9   6       26.18       23.37      2.23 o
   0   9   6        6.03        5.45      1.38 o
   1   9   6        7.20       10.50      1.95 o
   2   9   6       17.03       21.19      3.99 o
   3   9   6       11.64       15.68      3.76 o
 -13   1   7        0.14        0.07      1.63 o
 -12   1   7        0.31        0.37      0.91 o
 -11   1   7        4.94        5.08      0.82 o
 -10   1   7        0.01       -0.18      0.53 o
  -9   1   7       46.97       40.11      1.60 o
  -8   1   7       46.44       48.91      2.21 o
  -7   1   7       12.84       13.19      0.88 o
  -6   1   7       20.17       18.93      0.81 o
  -5   1   7        0.16        0.38      0.35 o
  -4   1   7       62.98       61.91      1.12 o
  -3   1   7        3.53        4.33      0.40 o
  -2   1   7      182.39      182.53      2.15 o
  -1   1   7        1.69        1.39      0.33 o
   0   1   7       57.80       62.60      1.33 o
   1   1   7        7.09        5.87      0.60 o
   2   1   7       12.09       13.92      0.91 o
   3   1   7      190.77      184.28      3.04 o
   4   1   7       11.59       14.49      1.05 o
   5   1   7       13.30        9.02      0.93 o
   6   1   7        3.88        5.60      0.98 o
   7   1   7        1.72        1.16      0.82 o
   8   1   7       17.47       18.16      1.85 o
   9   1   7        1.88        2.48      1.15 o
 -13   2   7        0.06        0.12      0.96 o
 -12   2   7        1.54        2.09      1.06 o
 -11   2   7        2.28        1.56      0.75 o
 -10   2   7        0.31        0.46      0.58 o
  -9   2   7      170.50      168.77      2.77 o
  -8   2   7      409.90      401.14      6.35 o
  -7   2   7       24.65       24.05      0.97 o
  -6   2   7        6.45        6.48      0.70 o
  -5   2   7        0.96        1.17      0.39 o
  -4   2   7        0.42        0.23      0.32 o
  -3   2   7        2.82        2.83      0.39 o
  -2   2   7       22.46       23.67      0.73 o
  -1   2   7      114.66      109.94      2.59 o
   0   2   7      157.54      150.93      2.23 o
   1   2   7       84.26       86.62      1.64 o
   2   2   7       12.92        9.56      0.74 o
   3   2   7      288.24      288.13      3.80 o
   4   2   7      203.83      180.27      3.12 o
   5   2   7        1.06        0.76      0.61 o
   6   2   7        4.09        5.29      0.86 o
   7   2   7       16.82       17.80      1.28 o
   8   2   7       13.50       15.83      1.82 o
 -12   3   7        0.11        1.31      0.96 o
 -11   3   7       30.50       27.76      1.78 o
 -10   3   7        3.16        2.78      0.64 o
  -9   3   7        3.97        3.25      0.77 o
  -8   3   7       68.58       57.93      1.49 o
  -7   3   7       55.08       54.88      1.38 o
  -6   3   7       94.40       90.52      1.71 o
  -5   3   7       87.14       83.77      1.59 o
  -4   3   7       38.63       36.44      1.04 o
  -3   3   7       52.93       55.23      2.26 o
  -2   3   7        2.96        3.72      0.55 o
  -1   3   7       53.19       51.98      1.44 o
   0   3   7       28.06       31.25      1.04 o
   1   3   7      157.50      141.43      2.24 o
   2   3   7      303.09      289.69      3.56 o
   3   3   7      282.28      268.63      3.79 o
   4   3   7      104.03      110.22      2.54 o
   5   3   7        0.04        0.57      0.52 o
   6   3   7        0.02        0.06      0.53 o
   7   3   7       12.25       11.12      1.33 o
   8   3   7        0.10        1.06      0.98 o
 -12   4   7        8.64       12.90      1.79 o
 -11   4   7        0.02        0.76      0.76 o
 -10   4   7       18.85       18.21      1.07 o
  -9   4   7       68.61       67.53      1.69 o
  -8   4   7       32.43       33.21      1.23 o
  -7   4   7        9.21        9.73      0.99 o
  -6   4   7        5.38        5.46      0.61 o
  -5   4   7        0.25        0.70      0.54 o
  -4   4   7       20.50       18.19      0.94 o
  -3   4   7      255.16      249.52      4.17 o
  -2   4   7       81.86       83.18      2.23 o
  -1   4   7       91.14       82.35      3.06 o
   0   4   7      502.85      498.99      5.82 o
   1   4   7        0.54        0.31      0.44 o
   2   4   7        0.01       -0.02      0.43 o
   3   4   7      189.32      172.77      2.72 o
   4   4   7        3.97        1.94      0.63 o
   5   4   7        2.49        2.09      0.61 o
   6   4   7        5.48        6.79      0.85 o
   7   4   7       23.57       28.72      2.22 o
   8   4   7        0.70        1.98      1.17 o
 -11   5   7       55.95       53.48      2.54 o
 -10   5   7        7.10        5.88      0.81 o
  -9   5   7       18.25       18.32      1.31 o
  -8   5   7       54.54       53.76      1.56 o
  -7   5   7        0.03       -0.46      0.46 o
  -6   5   7        0.10       -0.28      0.44 o
  -5   5   7       75.62       73.98      2.31 o
  -4   5   7        3.16        3.41      0.85 o
  -3   5   7       18.96       18.86      1.33 o
  -2   5   7        0.20        0.72      0.64 o
  -1   5   7      101.18       99.93      2.57 o
   0   5   7        8.74        8.54      0.71 o
   1   5   7        1.26        1.34      0.51 o
   2   5   7       13.68       13.24      0.91 o
   3   5   7       37.88       39.99      1.37 o
   4   5   7        0.01       -0.17      0.46 o
   5   5   7       46.89       55.41      1.84 o
   6   5   7        0.51        0.11      0.69 o
   7   5   7       49.13       63.73      8.69 o
 -10   6   7       23.26       23.48      1.85 o
  -9   6   7        9.10       10.38      0.97 o
  -8   6   7        0.02        0.53      0.53 o
  -7   6   7        3.53        2.46      0.63 o
  -6   6   7        1.14       -0.59      0.86 o
  -5   6   7       25.01       23.96      1.59 o
  -4   6   7        3.16        4.49      0.95 o
  -3   6   7      307.65      304.78      5.11 o
  -2   6   7      129.46      130.77      3.12 o
  -1   6   7      112.19      118.38      4.57 o
   0   6   7       10.01       11.89      2.18 o
   1   6   7        6.81        4.79      0.78 o
   2   6   7        1.22        1.32      0.57 o
   3   6   7        1.09        1.21      0.60 o
   4   6   7       15.63       20.08      1.14 o
   5   6   7       16.65       21.24      1.20 o
   6   6   7       34.01       40.50      2.86 o
  -9   7   7        9.45        6.82      1.29 o
  -8   7   7        3.58        3.71      0.98 o
  -7   7   7       33.24       28.33      1.84 o
  -6   7   7       29.52       28.84      1.80 o
  -5   7   7       19.52       19.40      2.69 o
  -4   7   7        8.51        7.26      1.04 o
  -3   7   7        1.40        2.35      0.79 o
  -2   7   7        9.04       11.35      1.28 o
  -1   7   7       10.36       10.28      1.26 o
   0   7   7       12.34       11.29      1.59 o
   1   7   7        7.69        5.09      1.04 o
   2   7   7       59.31       54.28      2.20 o
   3   7   7        0.99        0.76      0.58 o
   4   7   7        4.86        3.75      0.94 o
   5   7   7        3.23        6.46      1.60 o
  -8   8   7        0.40        2.08      2.49 o
  -7   8   7       11.16       14.17      4.28 o
  -6   8   7        0.08       -0.26      1.18 o
  -5   8   7       53.51       55.08      4.78 o
  -4   8   7       12.53        9.98      1.45 o
  -3   8   7        3.30        2.21      0.88 o
  -2   8   7        6.76        7.81      1.68 o
  -1   8   7       42.31       45.23      2.19 o
   0   8   7       26.91       26.75      3.99 o
   1   8   7        5.21       11.56      2.25 o
   2   8   7        2.73        4.48      1.42 o
   3   8   7       26.75       32.86      3.91 o
   4   8   7        6.00        0.36      2.21 o
  -5   9   7        1.07        4.41      1.66 o
  -4   9   7       26.22       26.34      2.97 o
  -3   9   7        8.18       12.26      2.18 o
  -2   9   7       12.66       14.72      2.30 o
  -1   9   7        1.06        1.19      1.79 o
   0   9   7       27.41       40.36      3.40 o
   1   9   7        6.31        3.00      1.72 o
 -12   0   8       47.40       55.91      4.30 o
 -11   0   8       21.29       24.17      2.20 o
 -10   0   8       29.70       32.75      2.04 o
  -9   0   8        4.51        2.03      1.30 o
  -8   0   8       38.91       39.74      2.51 o
  -7   0   8        8.41       10.14      1.21 o
  -6   0   8       25.38       23.72      1.53 o
  -5   0   8       12.74        8.41      0.86 o
  -4   0   8      129.78      120.72      2.39 o
  -3   0   8      749.23      713.91      9.81 o
  -2   0   8      285.21      300.53      4.11 o
  -1   0   8        0.03        0.23      0.62 o
   0   0   8       18.07       14.21      1.62 o
   1   0   8      278.76      267.06      6.27 o
   2   0   8      369.83      366.10      7.84 o
   3   0   8      659.65      639.58     11.88 o
   4   0   8       33.43       31.96      4.29 o
   5   0   8       35.70       39.10      2.33 o
   6   0   8       56.84       51.80      7.22 o
   7   0   8       11.83       20.71      2.76 o
 -12   1   8        0.26        2.62      1.10 o
 -11   1   8        5.08        3.76      0.91 o
 -10   1   8       45.40       43.92      1.61 o
  -9   1   8        0.00       -0.13      0.56 o
  -8   1   8       55.73       58.60      1.72 o
  -7   1   8       11.39       10.44      0.78 o
  -6   1   8        6.51        5.93      0.66 o
  -5   1   8       16.25       13.82      0.76 o
  -4   1   8      273.07      262.60      4.60 o
  -3   1   8      313.79      308.83      3.70 o
  -2   1   8        4.23        4.49      0.53 o
  -1   1   8       60.65       66.44      1.58 o
   0   1   8       64.10       56.85      1.62 o
   1   1   8       47.93       44.29      1.47 o
   2   1   8       91.97       94.37      2.41 o
   3   1   8        2.25        1.89      0.70 o
   4   1   8       12.36        7.19      0.95 o
   5   1   8        8.61        7.24      0.91 o
   6   1   8        0.74        0.60      0.79 o
   7   1   8        8.64       10.92      2.35 o
   8   1   8       30.32       36.25      2.55 o
 -12   2   8        2.53        2.37      3.38 o
 -11   2   8       14.96       14.72      1.77 o
 -10   2   8        3.24        3.40      0.74 o
  -9   2   8       50.18       43.09      1.86 o
  -8   2   8      137.78      134.24      2.29 o
  -7   2   8       54.80       55.13      2.76 o
  -6   2   8        0.00       -0.05      0.41 o
  -5   2   8        7.45        8.54      0.64 o
  -4   2   8       85.21       88.16      1.79 o
  -3   2   8        5.47        7.44      0.61 o
  -2   2   8       31.48       29.45      1.38 o
  -1   2   8        0.28        0.18      0.46 o
   0   2   8       15.43       16.86      0.86 o
   1   2   8      504.17      490.25      6.11 o
   2   2   8      126.82      123.77      2.54 o
   3   2   8      246.93      212.45      4.94 o
   4   2   8        3.91        3.03      0.74 o
   5   2   8        0.28        0.73      0.60 o
   6   2   8        0.00       -0.39      0.66 o
   7   2   8       37.74       44.60      2.72 o
   8   2   8       11.73       16.15      2.81 o
 -12   3   8       13.47       14.24      1.81 o
 -11   3   8        0.91        1.40      1.02 o
 -10   3   8       96.61       92.12      4.23 o
  -9   3   8       25.06       23.94      1.14 o
  -8   3   8        5.18        6.12      0.78 o
  -7   3   8        0.16       -0.39      0.39 o
  -6   3   8       21.23       21.36      0.95 o
  -5   3   8       20.52       22.35      0.93 o
  -4   3   8        7.12        9.73      1.51 o
  -3   3   8        1.12        0.65      1.04 o
  -2   3   8       53.05       57.33      1.61 o
  -1   3   8       19.85       21.72      0.95 o
   0   3   8        0.21       -0.12      0.40 o
   1   3   8        6.12        7.64      0.70 o
   2   3   8      186.67      203.64      3.00 o
   3   3   8       59.75       48.72      1.66 o
   4   3   8       37.16       34.93      1.67 o
   5   3   8        4.50        5.47      1.00 o
   6   3   8        0.16       -0.15      0.71 o
   7   3   8        1.01        3.59      1.15 o
 -11   4   8       89.53       98.86      3.37 o
 -10   4   8        8.51        8.47      0.89 o
  -9   4   8        0.50       -0.07      0.53 o
  -8   4   8       12.55       12.43      0.90 o
  -7   4   8       15.37       15.17      0.91 o
  -6   4   8        6.76        8.71      0.73 o
  -5   4   8      266.26      265.72      4.57 o
  -4   4   8       35.99       37.54      1.71 o
  -3   4   8      118.61      112.26      2.76 o
  -2   4   8      304.26      311.85      4.92 o
  -1   4   8      412.73      407.78      5.20 o
   0   4   8       35.15       34.19      1.38 o
   1   4   8        6.94        5.68      0.78 o
   2   4   8      141.02      134.96      2.42 o
   3   4   8       40.72       33.69      1.30 o
   4   4   8       17.40       15.39      2.35 o
   5   4   8       27.07       27.25      2.10 o
   6   4   8       43.33       44.54      6.41 o
   7   4   8        0.03        0.83      0.93 o
 -11   5   8        0.87        1.48      0.94 o
 -10   5   8        0.00        0.77      0.79 o
  -9   5   8       17.52       17.80      1.31 o
  -8   5   8        0.05       -0.42      0.53 o
  -7   5   8       19.84       22.45      1.10 o
  -6   5   8        0.80        1.11      0.78 o
  -5   5   8      105.48      103.30      2.82 o
  -4   5   8        6.65        6.37      1.04 o
  -3   5   8      102.16       94.78      3.45 o
  -2   5   8        2.04        2.13      0.86 o
  -1   5   8       40.59       37.66      1.75 o
   0   5   8       41.70       45.66      1.91 o
   1   5   8       53.01       51.21      1.80 o
   2   5   8        0.27        0.73      0.52 o
   3   5   8        0.22        0.30      0.47 o
   4   5   8        0.60       -0.15      0.52 o
   5   5   8       23.96       27.08      1.52 o
   6   5   8        0.55        2.01      1.02 o
 -10   6   8        4.12        5.17      1.95 o
  -9   6   8        0.01       -0.61      1.11 o
  -8   6   8        7.87        6.97      1.33 o
  -7   6   8        0.07       -0.79      0.79 o
  -6   6   8       22.71       20.25      2.21 o
  -5   6   8       15.72       18.14      1.72 o
  -4   6   8        9.60       12.04      1.34 o
  -3   6   8        3.46        1.51      0.84 o
  -2   6   8        9.56        6.23      1.03 o
  -1   6   8        1.37        0.65      0.81 o
   0   6   8        6.22        4.65      0.96 o
   1   6   8        0.52        0.96      0.85 o
   2   6   8       18.92       14.92      1.03 o
   3   6   8        1.59        2.73      0.68 o
   4   6   8        9.05        6.83      0.93 o
   5   6   8        0.70        0.43      0.88 o
  -9   7   8        0.04        1.49      1.59 o
  -8   7   8        5.55        5.25      1.93 o
  -7   7   8        4.89        4.01      1.54 o
  -6   7   8        2.08        0.44      1.13 o
  -5   7   8        5.07        3.81      0.98 o
  -4   7   8       26.19       26.94      1.78 o
  -3   7   8        0.19        0.57      0.80 o
  -2   7   8       22.59       24.38      1.74 o
  -1   7   8       38.11       42.20      2.10 o
   0   7   8        1.96        1.98      0.96 o
   1   7   8       45.92       45.50      5.91 o
   2   7   8        1.54        2.10      1.22 o
   3   7   8       15.37       18.02      1.76 o
   4   7   8        0.44        1.30      0.94 o
  -7   8   8        0.17        1.62      1.72 o
  -6   8   8       32.54       42.78      3.44 o
  -5   8   8       16.21       12.86      3.26 o
  -4   8   8       35.54       33.87      3.07 o
  -3   8   8       14.61       15.74      2.35 o
  -2   8   8        0.26       -1.13      1.37 o
  -1   8   8       22.23       23.51      2.80 o
   0   8   8       97.93      106.77      5.88 o
   1   8   8       24.46       33.46      3.17 o
   2   8   8       10.03        9.59      2.45 o
 -12   1   9        0.08       -0.50      1.62 o
 -11   1   9        9.03        7.43      2.05 o
 -10   1   9       35.17       32.41      1.83 o
  -9   1   9        0.07        0.34      0.63 o
  -8   1   9        0.56        0.35      0.57 o
  -7   1   9        0.87        1.99      0.63 o
  -6   1   9        0.00       -0.24      0.75 o
  -5   1   9      125.66      120.14      2.03 o
  -4   1   9        0.50        0.53      0.71 o
  -3   1   9      112.02      114.87      2.09 o
  -2   1   9        0.13        0.98      0.45 o
  -1   1   9       97.26       89.17      2.41 o
   0   1   9       13.45       10.12      0.91 o
   1   1   9        0.87        2.54      0.75 o
   2   1   9       53.68       41.17      2.79 o
   3   1   9       21.07       16.64      1.25 o
   4   1   9        0.74        0.96      0.63 o
   5   1   9       56.79       62.20      2.23 o
   6   1   9        0.07        1.17      1.03 o
   7   1   9       14.76       24.50      3.30 o
 -12   2   9       15.04       14.67      1.88 o
 -11   2   9       15.75       10.76      1.64 o
 -10   2   9       41.85       35.82      1.60 o
  -9   2   9        5.34        5.38      0.86 o
  -8   2   9       40.88       40.48      1.42 o
  -7   2   9       25.25       25.93      1.08 o
  -6   2   9       26.28       27.99      1.60 o
  -5   2   9       23.53       20.72      1.34 o
  -4   2   9       41.71       37.32      1.48 o
  -3   2   9        0.01        0.31      0.92 o
  -2   2   9       27.58       27.55      1.10 o
  -1   2   9        5.90        4.63      0.74 o
   0   2   9      375.10      387.24      5.97 o
   1   2   9      379.92      369.64      5.16 o
   2   2   9        1.32        1.38      0.61 o
   3   2   9        2.02        1.66      0.66 o
   4   2   9        3.68        6.57      1.60 o
   5   2   9        2.16        0.18      0.67 o
   6   2   9        0.09        0.16      1.40 o
 -11   3   9      103.19      102.33      7.47 o
 -10   3   9       20.67       19.43      1.49 o
  -9   3   9        6.20        4.72      0.76 o
  -8   3   9       10.41       11.42      1.63 o
  -7   3   9        0.04        0.43      0.51 o
  -6   3   9       61.05       58.69      2.43 o
  -5   3   9       22.87       20.86      2.73 o
  -4   3   9      123.54      124.44      2.91 o
  -3   3   9       16.50       17.06      1.56 o
  -2   3   9      514.81      511.55      6.74 o
  -1   3   9       59.83       63.09      2.25 o
   0   3   9        3.34        2.44      0.57 o
   1   3   9      263.84      273.55      3.65 o
   2   3   9       45.21       46.53      2.01 o
   3   3   9        0.35        0.45      0.57 o
   4   3   9       10.49       10.62      1.45 o
   5   3   9        3.13        3.55      1.23 o
   6   3   9       19.98       21.32      2.09 o
 -11   4   9        6.45        7.77      1.55 o
 -10   4   9       30.80       30.11      2.21 o
  -9   4   9        7.27        7.35      0.85 o
  -8   4   9       15.64       17.79      1.05 o
  -7   4   9       17.54       14.34      1.80 o
  -6   4   9       10.41       10.92      1.24 o
  -5   4   9        3.82        3.58      0.88 o
  -4   4   9       19.55       19.26      1.41 o
  -3   4   9      158.97      164.78      3.94 o
  -2   4   9       26.88       24.10      1.98 o
  -1   4   9        3.64        3.81      0.89 o
   0   4   9      365.93      347.37      4.83 o
   1   4   9        8.17       10.36      0.98 o
   2   4   9        3.39        4.19      0.67 o
   3   4   9        1.41        2.26      0.62 o
   4   4   9        0.22        0.68      0.60 o
   5   4   9        0.01       -0.33      0.79 o
   6   4   9        4.42        3.23      1.15 o
 -10   5   9        0.14       -1.44      1.48 o
  -9   5   9        1.80        2.14      0.78 o
  -8   5   9       25.36       25.69      1.80 o
  -7   5   9        0.39        1.59      0.94 o
  -6   5   9        6.25        6.14      1.13 o
  -5   5   9      172.01      177.18      3.90 o
  -4   5   9       29.88       33.39      2.06 o
  -3   5   9       24.79       26.19      1.63 o
  -2   5   9        4.85        1.80      0.85 o
  -1   5   9        0.01        0.45      0.68 o
   0   5   9       31.53       33.43      2.03 o
   1   5   9       23.23       23.21      1.57 o
   2   5   9       40.97       49.49      1.63 o
   3   5   9        0.89        0.39      0.73 o
   4   5   9       59.95       76.20      2.92 o
   5   5   9       35.29       45.71      2.82 o
  -9   6   9        5.90        0.91      2.07 o
  -8   6   9        0.03       -0.67      2.00 o
  -7   6   9        8.66        6.76      2.83 o
  -6   6   9       89.29       92.82      3.04 o
  -5   6   9        3.60        5.16      1.17 o
  -4   6   9        0.28        0.26      0.93 o
  -3   6   9        2.81        2.20      0.91 o
  -2   6   9        9.68        9.73      1.21 o
  -1   6   9        0.45       -0.05      0.79 o
   0   6   9       63.58       66.08      2.44 o
   1   6   9        1.91        1.38      0.89 o
   2   6   9        1.16        1.73      0.84 o
   3   6   9       19.73       22.73      2.49 o
   4   6   9       30.77       37.52      2.31 o
  -8   7   9        6.69        5.58      2.98 o
  -7   7   9        9.71       24.82      4.37 o
  -6   7   9        3.32        0.27      2.88 o
  -5   7   9       11.56        8.15      2.05 o
  -4   7   9        5.59        7.80      2.65 o
  -3   7   9       28.44       29.53      3.86 o
  -2   7   9       14.38       18.79      2.54 o
  -1   7   9        0.16        0.89      1.91 o
   0   7   9        2.69        6.27      1.86 o
   1   7   9       31.22       31.93      3.04 o
   2   7   9       18.22       17.72      6.27 o
  -5   8   9        2.94        6.54      1.89 o
  -4   8   9        0.31        2.43      1.67 o
  -3   8   9        0.09       -0.78      1.55 o
  -2   8   9       14.39       19.54      3.59 o
  -1   8   9        8.27        5.22      1.88 o
   0   8   9        2.01        1.62      2.57 o
 -11   0  10        7.79        7.00      2.12 o
 -10   0  10       25.00       23.45      2.13 o
  -9   0  10        3.48        3.01      1.03 o
  -8   0  10        5.02        3.10      1.32 o
  -7   0  10       60.19       60.42      2.64 o
  -6   0  10      216.38      203.47      4.69 o
  -5   0  10       22.69       18.73      1.53 o
  -4   0  10        0.01        0.45      0.87 o
  -3   0  10        0.71        0.34      0.82 o
  -2   0  10        5.89        5.54      1.37 o
  -1   0  10        3.82        2.12      1.14 o
   0   0  10      122.99      114.72      4.12 o
   1   0  10        0.89        0.05      1.02 o
   2   0  10        0.70       -0.55      1.02 o
   3   0  10        0.00        0.57      1.41 o
   4   0  10       18.41       21.35      2.98 o
   5   0  10        8.70        8.16      2.41 o
   6   0  10       63.52       91.09      5.47 o
 -11   1  10       11.29       13.56      1.89 o
 -10   1  10        0.02       -0.92      0.92 o
  -9   1  10        2.43        1.21      0.69 o
  -8   1  10        2.27        0.21      0.62 o
  -7   1  10        6.65        6.09      0.81 o
  -6   1  10        2.39        2.79      0.85 o
  -5   1  10       20.42       20.07      1.21 o
  -4   1  10       41.97       42.34      1.76 o
  -3   1  10       19.51       17.91      1.12 o
  -2   1  10       11.11       10.35      1.01 o
  -1   1  10       87.02       85.12      2.91 o
   0   1  10       29.42       28.41      1.60 o
   1   1  10      247.01      232.13      4.41 o
   2   1  10        0.19        1.31      0.72 o
   3   1  10        3.94        3.40      0.85 o
   4   1  10        0.84        2.49      1.24 o
   5   1  10       52.02       67.81      4.03 o
 -11   2  10        8.86        9.03      1.60 o
 -10   2  10       15.09       14.78      2.47 o
  -9   2  10        4.35        4.80      0.86 o
  -8   2  10        4.25        4.34      1.08 o
  -7   2  10        0.09        0.16      0.53 o
  -6   2  10       48.67       50.67      1.84 o
  -5   2  10        7.60        7.69      1.03 o
  -4   2  10       59.80       63.72      2.12 o
  -3   2  10        0.46        1.03      0.70 o
  -2   2  10        0.65        0.52      0.64 o
  -1   2  10       46.26       55.01      1.83 o
   0   2  10        2.25        0.19      0.67 o
   1   2  10        9.28       12.24      1.61 o
   2   2  10        1.99        3.22      0.85 o
   3   2  10        3.01        3.03      0.82 o
   4   2  10        3.07        3.27      1.33 o
   5   2  10        2.27        1.86      1.28 o
 -11   3  10        0.01        1.04      1.22 o
 -10   3  10       14.18       12.80      4.84 o
  -9   3  10        5.70        5.48      0.96 o
  -8   3  10        4.96        4.88      0.75 o
  -7   3  10       25.46       28.05      2.40 o
  -6   3  10        6.64        6.75      1.11 o
  -5   3  10       62.19       67.31      2.60 o
  -4   3  10       41.08       41.10      1.87 o
  -3   3  10       57.27       55.27      2.10 o
  -2   3  10       16.26       16.70      1.33 o
  -1   3  10      114.17      115.74      2.54 o
   0   3  10       53.70       51.41      2.49 o
   1   3  10       24.62       25.57      1.40 o
   2   3  10        1.21        1.53      1.53 o
   3   3  10        2.65        1.65      1.15 o
   4   3  10       17.87       20.49      3.23 o
   5   3  10       18.11       16.90      2.01 o
 -10   4  10        0.91        1.48      0.96 o
  -9   4  10        0.00        0.14      1.03 o
  -8   4  10        0.00        0.61      0.97 o
  -7   4  10        0.68        1.45      1.02 o
  -6   4  10       29.25       32.65      1.86 o
  -5   4  10       37.27       36.96      1.92 o
  -4   4  10       64.84       59.97      2.30 o
  -3   4  10       13.89       15.49      1.39 o
  -2   4  10        4.14        4.54      1.50 o
  -1   4  10       91.71       99.97      3.36 o
   0   4  10       27.49       31.34      1.50 o
   1   4  10        9.76        9.02      1.41 o
   2   4  10        1.31        1.30      0.62 o
   3   4  10        9.58        8.96      1.77 o
   4   4  10        4.96        4.57      1.27 o
  -9   5  10        0.00       -0.97      2.88 o
  -8   5  10       22.82       23.10      5.05 o
  -7   5  10        0.33        0.41      1.25 o
  -6   5  10        7.51        8.99      1.34 o
  -5   5  10       15.70       14.94      4.91 o
  -4   5  10       18.56       20.53      1.65 o
  -3   5  10        2.64        3.51      1.04 o
  -2   5  10        0.92       -0.46      0.84 o
  -1   5  10        4.03        5.65      1.08 o
   0   5  10       39.49       34.94      1.92 o
   1   5  10        0.25        0.18      0.70 o
   2   5  10        0.24       -0.05      1.01 o
   3   5  10        7.53       11.44      1.68 o
  -8   6  10        7.02        9.12      2.10 o
  -7   6  10        5.31        4.45      1.79 o
  -6   6  10        3.74        3.44      1.62 o
  -5   6  10       10.08       11.86      2.72 o
  -4   6  10       14.84       19.78      2.59 o
  -3   6  10       10.97       10.32      2.28 o
  -2   6  10        0.06        0.58      1.32 o
  -1   6  10        0.51        1.42      2.65 o
   0   6  10       20.76       21.28      2.61 o
   1   6  10        0.81       -1.35      1.35 o
   2   6  10        5.97        6.34      3.48 o
  -6   7  10        1.91        2.00      1.76 o
  -5   7  10        0.61        2.04      1.75 o
  -4   7  10        2.85        2.74      1.72 o
  -3   7  10        2.19        2.66      1.98 o
  -2   7  10       25.54       22.79      2.94 o
  -1   7  10       10.90       17.18      2.64 o
   0   7  10        0.17       -0.51      1.39 o
 -11   1  11        0.67        0.04      1.10 o
 -10   1  11       13.78       16.49      1.98 o
  -9   1  11        3.68        3.49      0.95 o
  -8   1  11        0.99        0.32      1.62 o
  -7   1  11        2.76        3.00      1.32 o
  -6   1  11       15.76       16.64      2.23 o
  -5   1  11       10.65       12.75      1.21 o
  -4   1  11        4.09        2.44      1.18 o
  -3   1  11       11.15       10.13      1.32 o
  -2   1  11       40.96       39.83      1.89 o
  -1   1  11       92.75       95.95      3.12 o
   0   1  11       12.22        9.78      2.46 o
   1   1  11        0.05        0.17      0.79 o
   2   1  11        2.60        1.48      0.97 o
   3   1  11        1.54       -0.16      1.20 o
   4   1  11        0.73        0.09      1.22 o
 -10   2  11        0.01        0.93      1.73 o
  -9   2  11        9.02        9.47      1.24 o
  -8   2  11       39.28       42.95      2.40 o
  -7   2  11       74.73       72.08      2.50 o
  -6   2  11        4.14        4.09      1.20 o
  -5   2  11      130.40      137.18      3.24 o
  -4   2  11       23.97       22.66      1.50 o
  -3   2  11       15.10       18.37      1.91 o
  -2   2  11       24.13       24.11      2.06 o
  -1   2  11        0.01       -0.11      0.79 o
   0   2  11        4.81        6.25      1.03 o
   1   2  11        0.35        0.75      0.74 o
   2   2  11       12.04       11.69      1.42 o
   3   2  11        7.54        9.61      2.24 o
   4   2  11        0.00        1.43      1.23 o
 -10   3  11        5.95        7.23      1.54 o
  -9   3  11        4.49        6.25      1.86 o
  -8   3  11        0.58        0.96      1.33 o
  -7   3  11       16.01       17.23      1.59 o
  -6   3  11        5.08        4.18      1.62 o
  -5   3  11       41.76       44.09      2.06 o
  -4   3  11       69.30       74.16      2.52 o
  -3   3  11       79.37       75.37      2.76 o
  -2   3  11      311.32      319.48      7.02 o
  -1   3  11        0.14        0.49      1.15 o
   0   3  11        4.63        4.30      0.90 o
   1   3  11        2.10        2.86      1.02 o
   2   3  11        1.64        1.79      0.93 o
   3   3  11        3.89        3.50      1.96 o
  -9   4  11        0.22       -0.58      1.28 o
  -8   4  11       14.33       10.74      2.28 o
  -7   4  11       29.03       29.65      3.79 o
  -6   4  11       47.46       53.17      3.07 o
  -5   4  11       13.69       12.57      1.43 o
  -4   4  11       41.45       38.81      5.89 o
  -3   4  11       47.62       46.19      2.18 o
  -2   4  11       72.19       76.65      4.02 o
  -1   4  11       25.50       29.71      2.03 o
   0   4  11        8.77        5.77      1.68 o
   1   4  11        1.02        1.32      1.53 o
   2   4  11        6.79        8.55      1.49 o
   3   4  11       14.85       16.41      3.30 o
  -8   5  11       55.84       54.73      3.79 o
  -7   5  11        0.03        0.32      1.51 o
  -6   5  11        9.13        6.07      2.42 o
  -5   5  11        0.66        2.42      1.62 o
  -4   5  11        0.25        2.51      1.56 o
  -3   5  11        0.56       -1.39      2.75 o
  -2   5  11       16.32       14.28      1.93 o
  -1   5  11        0.09       -1.28      1.28 o
   0   5  11        1.57        2.70      1.59 o
   1   5  11        8.74        6.34      2.48 o
  -6   6  11        0.43        0.58      1.78 o
  -5   6  11       18.71       20.16      2.80 o
  -4   6  11        4.10        5.26      2.00 o
  -3   6  11       20.97       22.15      2.95 o
  -2   6  11       31.47       32.86      3.47 o
  -1   6  11       33.34       42.86      3.65 o
   0   6  11       24.94       31.12      3.21 o
  -9   0  12       30.89       25.09      3.24 o
  -8   0  12        6.38        9.55      2.37 o
  -7   0  12        6.60        8.70      3.37 o
  -6   0  12        4.00        6.98      3.05 o
  -4   0  12       17.03       19.30      2.94 o
  -3   0  12       24.30       27.39      2.48 o
  -2   0  12       29.41       30.05      2.60 o
  -1   0  12       98.53       96.07      4.17 o
   0   0  12        0.05       -1.19      1.21 o
   1   0  12        1.41        2.80      2.10 o
   2   0  12        0.48       -0.71      1.85 o
  -9   1  12        6.05        4.02      4.70 o
  -8   1  12       14.12       13.33      1.91 o
  -7   1  12        0.71        1.33      1.12 o
  -6   1  12       14.44       14.88      3.72 o
  -5   1  12        0.05       -1.39      1.39 o
  -4   1  12        9.45        9.32      2.03 o
  -3   1  12        2.82        1.44      1.48 o
  -2   1  12       64.10       66.32      2.49 o
  -1   1  12       22.08       22.95      1.69 o
   0   1  12        3.75        5.29      1.25 o
   1   1  12        4.45        4.63      1.51 o
   2   1  12        0.05        1.54      1.36 o
  -9   2  12       15.53       16.34      3.06 o
  -8   2  12        1.64        1.30      1.89 o
  -7   2  12       42.14       45.16      3.10 o
  -6   2  12        0.13       -0.96      0.96 o
  -5   2  12       25.05       27.09      1.95 o
  -4   2  12        0.44        1.91      1.34 o
  -3   2  12       23.36       22.36      2.67 o
  -2   2  12       19.51       22.74      2.60 o
  -1   2  12        2.18        2.06      1.37 o
   0   2  12        0.78       -0.43      0.86 o
   1   2  12        0.43       -0.87      1.27 o
   2   2  12       20.16       24.52      2.48 o
  -8   3  12        6.84        9.66      2.67 o
  -7   3  12        9.51       11.91      6.04 o
  -6   3  12       42.58       40.30      2.34 o
  -5   3  12       30.05       31.71      1.94 o
  -4   3  12        2.74        1.88      1.15 o
  -3   3  12       36.30       44.94      3.40 o
  -2   3  12        0.01       -0.65      1.85 o
  -1   3  12        1.14        1.20      1.52 o
   0   3  12        0.22        2.03      2.25 o
   1   3  12        2.98        2.42      1.56 o
  -7   4  12       26.53       27.36      2.96 o
  -6   4  12        4.39        5.24      1.75 o
  -5   4  12        1.18       -0.28      1.57 o
  -4   4  12       46.95       51.11      3.77 o
  -3   4  12       22.73       21.68      2.19 o
  -2   4  12       10.87       12.53      3.46 o
  -1   4  12       15.20       18.43      3.81 o
   0   4  12       11.63       12.38      3.21 o
  -6   5  12        8.57       14.20      3.83 o
  -5   5  12        2.53        3.89      1.91 o
  -4   5  12        0.02       -1.44      1.44 o
  -3   5  12       51.15       50.24      3.97 o
  -2   5  12       21.65       30.06      3.12 o
  -8   1  13        0.94        1.23      2.01 o
  -4   1  13        9.69        9.80      2.78 o
  -3   1  13        0.74        3.06      2.10 o
  -2   1  13        0.91        0.46      2.63 o
  -1   1  13        0.13       -1.21      1.21 o
   0   1  13        0.08       -1.25      1.25 o
  -7   2  13        0.00        1.94      2.03 o
  -6   2  13        3.15        2.12      2.55 o
  -5   2  13       24.55       27.69      4.10 o
  -4   2  13       12.50       19.28      3.64 o
  -3   2  13        3.62        2.23      2.16 o
  -2   2  13        0.66       -0.94      1.84 o
  -1   2  13        0.65       -1.02      1.92 o
  -6   3  13        2.35        3.80      1.73 o
  -5   3  13       24.17       22.95      4.03 o
  -4   3  13        2.32        6.74      2.96 o
  -3   3  13        1.74        3.63      2.64 o
  -2   3  13        0.36       -2.12      2.14 o
 
